# Supplementary material for: Molecular Basis of Eusocial Complexity: The Case of Worker Reproductivity in Bees
Source: Genome Biol Evol. 2024 Dec 12;16(12):evae269. doi: 10.1093/gbe/evae269 (PMC11670783; doi:10.1093/gbe/evae269)
Supplement: evae269_Supplementary_Data [file evae269_supplementary_data.zip]

Archive with 7 entries (7 files):
- GBE_ms_SM_revision_v6_2_no_track_changes.docx
- NEL0067581_Exp1a_ms_supplemental_tables_GBE_revision.xlsx
- Supplemental_file_S1.html
- Supplemental_file_S2.html
- Supplemental_file_S3.html
- Supplemental_file_S4.html
- Supplemental_file_S5.html
