# Supplementary material for: Molecular Basis of Eusocial Complexity: The Case of Worker Reproductivity in Bees
Source: Genome Biol Evol. 2024 Dec 12;16(12):evae269. doi: 10.1093/gbe/evae269 (PMC11670783; doi:10.1093/gbe/evae269)
Supplement: evae269_Supplementary_Data [file evae269_supplementary_data.zip › NEL0067581_Exp1a_ms_supplemental_tables_GBE_revision.xlsx]

## Sheet: README
Filename:	NEL0067581_Exp1a_ms_supplemental_tables_GBE_revision
Reference:	Prince DC, Wirén A, Huggins TJ, Collins DH, Dalmay T, Bourke AFG (2024). Molecular basis of eusocial complexity: the case of worker reproductivity in bees
Tab	Tab description	Column heading	Column description
Table S1	Numbers of reads in each mRNA-seq library following mRNA-seq of pooled Bombus terrestris workers separated by tissue (brain, fat body, and ovary) or worker-laid eggs.	Library	The name of the library in the following format: unique number_grant code_ experiment number_tissue_worker ovary activation status_biological replicate_sequencing lane number
		Tissue	The tissue that the mRNA for the library was isolated from (brain, fat body, ovary or eggs)
		Number of reads	Number of raw reads in each library following mRNA-seq
		Total number of reads per sample	The total number of reads for a given sample, calculated by summing the number of read pairs from libraries sequenced on lanes 1, 2 and 3 (L1, L2 and L3).
Table S2	Numbers of reads in each mRNA-seq library of pooled Bombus terrestris workers with active or inactive ovaries separated by tissue (brain, fat body, and ovary) that pseudoalign to the B. terrestris transcriptome using Kallisto.	Library	The name of the library in the following format: tissue_worker ovary activation_biological replicate_sequencing lane number
		Tissue	The tissue that the mRNA for the library was isolated from (brain, fat body, ovary)
		total_reads	The total number of single-end reads in the library
		pseudoaligned_reads	The number of reads from the library that pseudoaligned to the B. terrestris transcriptome using Kallisto
		not_pseudoaligned_reads	The number of reads from the library that did not pseudoalign to the B. terrestris transcriptome using Kallisto
		percent_aligned	The percentage of reads from the library that pseudoaligned to the B. terrestris transcriptome using Kallisto
		mean_percentage_of_reads_pseudoaligned_per_sample	The mean overall percentage of reads that pseudoaligned for a sample, calculated by taking the mean of the overall pseudoalignment rate for the same libraries sequenced on lanes 1, 2 and 3 (L1, L2 and L3).
Table S3	Numbers of reads in each mRNA-seq library of pooled Bombus terrestris worker-laid eggs that pseudoalign to the B. terrestris transcriptome using Kallisto.	Library	The name of the library in the following format: tissue_biological replicate
		total_reads	The total number of single-end reads in the library
		pseudoaligned_reads	The number of reads from the library that pseudoaligned to the B. terrestris transcriptome using Kallisto
		not_pseudoaligned_reads	The number of reads from the library that did not pseudoalign to the B. terrestris transcriptome using Kallisto
		percent_aligned	The percentage of reads from the library that pseudoaligned to the B. terrestris transcriptome using Kallisto
Table S4	List of genes expressed in Bombus terrestris egg mRNA-seq experiment.	Symbol	Bombus terrestris gene symbol for a given gene
		egg_rep1	zFPKM value for a given gene in biological replicate 1
		egg_rep2	zFPKM value for a given gene in biological replicate 2
		Name	Bombus terrestris gene name for a given gene
Table S5	Gene expression including differentially expressed genes from mRNA-seq of brain from Bombus terrestris workers with active or inactive ovaries.	gene_symbol	The gene symbol for each gene
		OA_rep1	Normalised read counts from DESeq2 in OA_rep1 (ovary-active workers, biological replicate 1) for the given gene
		OA_rep2	Normalised read counts from DESeq2 in OA_rep2 (ovary-active workers, biological replicate 2) for the given gene
		OA_rep3	Normalised read counts from DESeq2 in OA_rep3 (ovary-active workers, biological replicate 3) for the given gene
		OI_rep1	Normalised read counts from DESeq2 in OI_rep1 (ovary-inactive workers, biological replicate 1) for the given gene
		OI_rep2	Normalised read counts from DESeq2 in OI_rep2 (ovary-inactive workers, biological replicate 2) for the given gene
		OI_rep3	Normalised read counts from DESeq2 in OI_rep3 (ovary-inactive workers, biological replicate 3) for the given gene
		baseMean	The mean of normalized counts for all samples returned by DESeq2
		log2FoldChange	The log2 fold change difference in normalized counts between ovary-active and ovary-inactive workers
		lfcSE	The standard error of the log2 fold change
		stat	The Wald statistic for comparing the normalized counts between ovary-active and ovary-inactive workers
		pvalue	The Wald test p-value for comparing the normalized counts between ovary-active and ovary-inactive workers
		padj	The Benjamini-Hochberg adjusted p-value of the Wald test
		DEG	Whether the gene is differentially expressed
		expression_with_ovary_activation	The direction of differential expression with respect to ovary activation. Up-regulated = more expressed in ovary-active workers than ovary-inactive workers, Down-regulated = more expressed in ovary-inactive workers than ovary-active workers
		gene_name	The name for each gene
Table S6	Gene expression including differentially expressed genes from mRNA-seq of fat body from Bombus terrestris workers with active or inactive ovaries.	gene_symbol	The gene symbol for each gene
		OA_rep1	Normalised read counts from DESeq2 in OA_rep1 (ovary-active workers, biological replicate 1) for the given gene
		OA_rep2	Normalised read counts from DESeq2 in OA_rep2 (ovary-active workers, biological replicate 2) for the given gene
		OA_rep3	Normalised read counts from DESeq2 in OA_rep3 (ovary-active workers, biological replicate 3) for the given gene
		OI_rep1	Normalised read counts from DESeq2 in OI_rep1 (ovary-inactive workers, biological replicate 1) for the given gene
		OI_rep2	Normalised read counts from DESeq2 in OI_rep2 (ovary-inactive workers, biological replicate 2) for the given gene
		OI_rep3	Normalised read counts from DESeq2 in OI_rep3 (ovary-inactive workers, biological replicate 3) for the given gene
		baseMean	The mean of normalized counts for all samples returned by DESeq2
		log2FoldChange	The log2 fold change difference in normalized counts between ovary-active and ovary-inactive workers
		lfcSE	The standard error of the log2 fold change
		stat	The Wald statistic for comparing the normalized counts between ovary-active and ovary-inactive workers
		pvalue	The Wald test p-value for comparing the normalized counts between ovary-active and ovary-inactive workers
		padj	The Benjamini-Hochberg adjusted p-value of the Wald test
		DEG	Whether the gene is differentially expressed
		expression_with_ovary_activation	The direction of differential expression with respect to ovary activation. Up-regulated = more expressed in ovary-active workers than ovary-inactive workers, Down-regulated = more expressed in ovary-inactive workers than ovary-active workers
		gene_name	The name for each gene
Table S7	Gene expression including differentially expressed genes from mRNA-seq of ovary from Bombus terrestris workers with active or inactive ovaries.	gene_symbol	The gene symbol for each gene
		OA_rep1	Normalised read counts from DESeq2 in OA_rep1 (ovary-active workers, biological replicate 1) for the given gene
		OA_rep2	Normalised read counts from DESeq2 in OA_rep2 (ovary-active workers, biological replicate 2) for the given gene
		OA_rep3	Normalised read counts from DESeq2 in OA_rep3 (ovary-active workers, biological replicate 3) for the given gene
		OI_rep1	Normalised read counts from DESeq2 in OI_rep1 (ovary-inactive workers, biological replicate 1) for the given gene
		OI_rep2	Normalised read counts from DESeq2 in OI_rep2 (ovary-inactive workers, biological replicate 2) for the given gene
		OI_rep3	Normalised read counts from DESeq2 in OI_rep3 (ovary-inactive workers, biological replicate 3) for the given gene
		baseMean	The mean of normalized counts for all samples returned by DESeq2
		log2FoldChange	The log2 fold change difference in normalized counts between ovary-active and ovary-inactive workers
		lfcSE	The standard error of the log2 fold change
		stat	The Wald statistic for comparing the normalized counts between ovary-active and ovary-inactive workers
		pvalue	The Wald test p-value for comparing the normalized counts between ovary-active and ovary-inactive workers
		padj	The Benjamini-Hochberg adjusted p-value of the Wald test
		DEG	Whether the gene is differentially expressed
		expression_with_ovary_activation	The direction of differential expression with respect to ovary activation. Up-regulated = more expressed in ovary-active workers than ovary-inactive workers, Down-regulated = more expressed in ovary-inactive workers than ovary-active workers
		gene_name	The name for each gene
		Expressed in eggs	Whether the gene is also expressed in worker-laid B. terrestris eggs
Table S8	The overlap of ovary-active worker differentially expressed genes between brain, fat body and ovary of Bombus terrestris workers.	gene_symbol	The gene symbol for each gene
		baseMean	The mean of normalized counts for all samples returned by DESeq2
		log2FoldChange	The log2 fold change difference in normalized counts between ovary-active and ovary-inactive workers
		lfcSE	The standard error of the log2 fold change
		stat	The Wald statistic for comparing the normalized counts between ovary-active and ovary-inactive workers
		pvalue	The Wald test p-value for comparing the normalized counts between ovary-active and ovary-inactive workers
		padj	The Benjamini-Hochberg adjusted p-value of the Wald test
		gene_name	The name for each gene
		tissue	The tissue that the gene was found to show differential expression of the gene for the associated statistics (log2FoldChange to padj columns)
		phenotype	The phenotype that showed differentially higher expression of the gene. "OA" = ovary-active workers
		tissue_specificity	Whether the gene showed differential expression in one or more of the tissues (brain, fat body or ovary). DEG = differentially expressed gene
Table S9	The overlap of ovary-inactive worker differentially expressed genes between brain, fat body and ovary of Bombus terrestris workers.	gene_symbol	The gene symbol for each gene
		baseMean	The mean of normalized counts for all samples returned by DESeq2
		log2FoldChange	The log2 fold change difference in normalized counts between ovary-active and ovary-inactive workers
		lfcSE	The standard error of the log2 fold change
		stat	The Wald statistic for comparing the normalized counts between ovary-active and ovary-inactive workers
		pvalue	The Wald test p-value for comparing the normalized counts between ovary-active and ovary-inactive workers
		padj	The Benjamini-Hochberg adjusted p-value of the Wald test
		gene_name	The name for each gene
		tissue	The tissue that the gene was found to show differential expression of the gene for the associated statistics (log2FoldChange to padj columns)
		phenotype	The phenotype that showed differentially higher expression of the gene. "OI" = ovary-inactive workers
		tissue_specificity	Whether the gene showed differential expression in one or more of the tissues (brain, fat body or ovary). DEG = differentially expressed gene
Table S10	Gene ontology (GO) terms associated with differentially expressed genes (DEGs) from mRNA-seq of pooled Bombus terrestris workers separated by tissue (brain, fat body and ovary).	Tissue	The tissue whose differentially expressed genes were used for the enriched gene ontology analysis
		Expression with ovary activation	The direction of differential expression with respect to ovary activation. Up-regulated = more expressed in ovary-active workers than ovary-inactive workers, Down-regulated = more expressed in ovary-inactive workers than ovary-active workers
		Ontology	The type of GO term i.e. Biological Process
		GO term ID	The GO term ID number of each GO term
		GO term description	The GO term description (also includes descriptions for analyses that found no significantly enriched GO terms)
		Gene ratio	The ratio of the number of genes associated with the given GO term in the gene list compared to the total number of genes in the gene list
		Background gene ratio	The ratio of the number of genes associated with the given GO term in the background gene list (all expressed genes)
		p value	The calculated p value for each GO term
		Adjusted p value	The Benjamini-Hochberg adjusted p value
		q value	The FDR q value adjusted p value
		Flybase gene ID	The Flybase IDs for the Drosophila melanogaster orthologs from each gene list which make up the enriched GO term
		Redundant	whether a GO term was denoted as redundant (0 = no, 1 = yes) by GoSemSim, redundant GO terms highlighted in gray
Table S11	Results of statistical tests to determine overlap in gene lists of ovary-activation-related genes from fat body or ovary of Bombus terrestris workers in the current study and whole bodies of B. terrestris workers from Harrison et al. (2015).	Current study tissue	The tissue that the differentially expressed genes (DEGs) from the current study were isolated from
		Previous study	The name of the previous study whose data is being compared
		Phenotype with differential expression	Whether the isolated DEGs were more highly expressed in ovary-active or ovary-inactive workers
		Egg-expressed genes excluded	Whether egg-expressed genes were excluded from ovary-active genes in the analysis
		Number of DEGs in current study	Total number of Bombus terrestris DEGs isolated from the current study for the specified tissue
		Number of DEGs in previous study	Total number of B. terrestris DEGs isolated from Harrison et al. (2015)
		Number of overlapping DEGs	The number of genes that appear in DEG lists from both studies
		Number of DEGs only in current study	The number of genes that were only present in the current study
		Number of DEGs only in previous study	The number of genes that were only present in Harrison et al. (2015)
		Number of genes in neither study	The number of genes that were not present in either gene list
		p value	The p value from Fisher’s Exact test to compare overlap of the two gene lists
		Odds ratio	The odds ratio from Fisher’s Exact test to compare overlap of the two gene lists
		Alpha value	The alpha value for the test to be considered significant (given multiple comparisons for each group of lists)
		Percentage of current study genes present	The percentage of overlap between the genes that were present in both lists as a proportion of the genes that were present in the current study
Table S12	Overlapping genes between gene lists of ovary-activation-related genes from fat body or ovary of Bombus terrestris workers in the current study and whole bodies of B. terrestris workers from Harrison et al. (2015).	fatbody_up_harrison__gene_ID	Gene ID for Bombus terrestris genes that overlapped between genes up-regulated (more highly expressed in ovary-active workers) in fat body in the current study and genes up-regulated in Harrison et al. (2015)
		fatbody_up_harrison__gene_name	Gene name for B. terrestris genes that overlapped between genes up-regulated (more highly expressed in ovary-active workers) in fat body in the current study and genes up-regulated in Harrison et al. (2015)
		fatbody_down_harrison__gene_ID	Gene ID for Bombus terrestris genes that overlapped between genes down-regulated (more highly expressed in ovary-inactive workers) in fat body in the current study and genes down-regulated in Harrison et al. (2015)
		fatbody_down_harrison__gene_name	Gene name for B. terrestris genes that overlapped between genes down-regulated (more highly expressed in ovary-inactive workers) in fat body in the current study and genes down-regulated in Harrison et al. (2015)
		ovary_up_harrison__gene_ID	Gene ID for Bombus terrestris genes that overlapped between genes up-regulated (more highly expressed in ovary-active workers) in ovary in the current study and genes up-regulated in Harrison et al. (2015)
		ovary_up_harrison__gene_name	Gene name for B. terrestris genes that overlapped between genes up-regulated (more highly expressed in ovary-active workers) in ovary in the current study and genes up-regulated in Harrison et al. (2015)
		ovary_up_harrison__EEG_excluded_gene_ID	Gene ID for Bombus terrestris genes that overlapped between genes up-regulated (more highly expressed in ovary-active workers) in ovary in the current study and genes up-regulated in Harrison et al. (2015) when egg-expressed genes (EEG) were excluded
		ovary_up_harrison__EEG_excluded_gene_name	Gene name for B. terrestris genes that overlapped between genes up-regulated (more highly expressed in ovary-active workers) in ovary in the current study and genes up-regulated in Harrison et al. (2015) when egg-expressed genes (EEG) were excluded
		ovary_down_harrison__gene_ID	Gene ID for Bombus terrestris genes that overlapped between genes down-regulated (more highly expressed in ovary-inactive workers) in ovary in the current study and genes down-regulated in Harrison et al. (2015)
		ovary_down_harrison__gene_name	Gene name for B. terrestris genes that overlapped between genes down-regulated (more highly expressed in ovary-inactive workers) in ovary in the current study and genes down-regulated in Harrison et al. (2015)
Table S13	Results of statistical tests to determine overlap in enriched Gene Ontology (GO) term lists derived from ovary-activation-related genes from fat body or ovary of Bombus terrestris workers in the current study and whole bodies of B. terrestris workers from Harrison et al. (2015).	Current study tissue	The tissue that the enriched Gene Ontology (GO) terms from the current study were isolated from
		Previous study	The name of the previous study whose data is being compared
		Phenotype with differential expression	Whether the isolated enriched GO terms were from differentially expressed genes (DEGs) more highly expressed in ovary-active or ovary-inactive workers
		Egg-expressed genes excluded	Whether egg-expressed genes were excluded from ovary-active genes in the analysis
		Number of GO terms in current study	Total number of enriched GO terms isolated from the current study for the specified tissue
		Number of GO terms in previous study	Total number of enriched GO terms isolated from Harrison et al. (2015)
		Number of overlapping GO terms	The number of GO terms that appear in enriched GO term lists from both studies
		Number of GO terms only in current study	The number of enriched GO terms that were only present in the current study
		Number of GO terms only in previous study	The number of enriched GO terms that were only present in Harrison et al. (2015)
		Number of GO terms in neither study	The number of GO terms that were not enriched in either gene list
		p value	The p value from Fisher’s Exact test to compare overlap of the two lists
		Odds ratio	The odds ratio from Fisher’s Exact test to compare overlap of the two lists
		Alpha value	The alpha value for the test to be considered significant (given multiple comparisons for each group of lists)
		Percentage of current study GO terms present	The percentage of overlap between the enriched GO terms that were present in both lists as a proportion of the enriched GO terms that were present in the current study
Table S14	Overlapping enriched Gene Ontology (GO) terms derived from gene lists of ovary-activation-related genes from fat body or ovary of Bombus terrestris workers in the current study and whole bodies of B. terrestris workers from Harrison et al. (2015).	fatbody_up_harrison__GO_ID	Gene Ontology (GO) term ID for GO terms that overlapped between enriched GO term lists derived from genes up-regulated (more highly expressed in ovary-active workers) in fat body in the current study and genes up-regulated in Harrison et al. (2015)
		fatbody_up_harrison__GO_description	GO term description for GO terms that overlapped between enriched GO term lists derived from genes up-regulated (more highly expressed in ovary-active workers) in fat body in the current study and genes up-regulated in Harrison et al. (2015)
		fatbody_down_harrison__GO_ID	GO term ID for GO terms that overlapped between enriched GO term lists derived from genes down-regulated (more highly expressed in ovary-inactive workers) in fat body in the current study and genes down-regulated in Harrison et al. (2015)
		fatbody_down_harrison__GO_description	GO term description for GO terms that overlapped between enriched GO term lists derived from genes down-regulated (more highly expressed in ovary-inactive workers) in fat body in the current study and genes down-regulated in Harrison et al. (2015)
		ovary_up_harrison__GO_ID	GO term ID for GO terms that overlapped between enriched GO term lists derived from genes up-regulated (more highly expressed in ovary-active workers) in ovary in the current study and genes up-regulated in Harrison et al. (2015)
		ovary_up_harrison__GO_description	GO term description for GO terms that overlapped between enriched GO term lists derived from genes up-regulated (more highly expressed in ovary-active workers) in ovary in the current study and genes up-regulated in Harrison et al. (2015)
		ovary_up_harrison__EEG_excluded_GO_ID	GO term ID for GO terms that overlapped between enriched GO term lists derived from genes up-regulated (more highly expressed in ovary-active workers) in ovary in the current study and genes up-regulated in Harrison et al. (2015) when egg-expressed genes (EEG) were excluded
		ovary_up_harrison__EEG_excluded_GO_description	GO term description for GO terms that overlapped between enriched GO term lists derived from genes up-regulated (more highly expressed in ovary-active workers) in ovary in the current study and genes up-regulated in Harrison et al. (2015) when egg-expressed genes (EEG) were excluded
		ovary_down_harrison__GO_ID	GO term ID for GO terms that overlapped between enriched GO term lists derived from genes down-regulated (more highly expressed in ovary-inactive workers) in ovary in the current study and genes down-regulated in Harrison et al. (2015)
		ovary_down_harrison__GO_description	GO term description for GO terms that overlapped between enriched GO term lists derived from genes down-regulated (more highly expressed in ovary-inactive workers) in ovary in the current study and genes down-regulated in Harrison et al. (2015)
Table S15	Results of statistical tests to determine overlap in gene lists of ovary-activation-related genes from ovary of Bombus terrestris workers in the current study and ovary of Apis mellifera workers from Duncan et al. (2020).	Current study tissue	The tissue that the differentially expressed genes (DEGs) from the current study were isolated from
		Previous study	The name of the previous study whose data is being compared
		Phenotype with differential expression	Whether the isolated DEGs were more highly expressed in ovary-active or ovary-inactive workers
		Egg-expressed genes excluded	Whether egg-expressed genes were excluded from ovary-active genes in the analysis
		Number of DEGs in current study	Total number of Bombus terrestris DEGs isolated from the current study for the specified tissue that have single-copy orthologues in Apis mellifera
		Number of DEGs in previous study	Total number of Apis mellifera DEGs isolated from Duncan et al. (2020) that have single-copy orthologues in Bombus terrestris
		Number of overlapping DEGs	The number of genes whose single-copy orthologues appear in both the B. terrestris and A. mellifera lists
		Number of DEGs only in current study	The number of genes whose single-copy orthologues were only present in the current study
		Number of DEGs only in previous study	The number of genes whose single-copy orthologues were only present in Duncan et al. (2020)
		Number of genes in neither study	The number of genes with single-copy orthologues between B. terrestris and A. mellifera that were not present in either gene list
		p value	The p value from Fisher’s Exact test to compare overlap of the two gene lists
		Odds ratio	The odds ratio from Fisher’s Exact test to compare overlap of the two gene lists
		Alpha value	The alpha value for the test to be considered significant (given multiple comparisons for each group of lists)
		Percentage of current study genes present	The percentage of overlap between the genes that were present in both B. terrestris and A. mellifera lists as a proportion of the genes that were present in B. terrestris.
Table S16	Overlapping genes between gene lists of ovary-activation-related genes from ovary of Bombus terrestris workers in the current study and ovary of Apis mellifera workers from Duncan et al. (2020).	ovary_up_duncan__Bter_gene_ID	Gene ID for Bombus terrestris (Bter) genes that overlapped between genes up-regulated (more highly expressed in ovary-active workers) in ovary in the current study and genes up-regulated in Duncan et al. (2020)
		ovary_up_duncan__Bter_gene_name	Gene name for B. terrestris (Bter) genes that overlapped between genes up-regulated (more highly expressed in ovary-active workers) in ovary in the current study and genes up-regulated in Duncan et al. (2020)
		ovary_up_duncan__Amel_gene_ID	Gene ID for Apis mellifera (Amel) genes that overlapped between genes up-regulated (more highly expressed in ovary-active workers) in ovary in the current study and genes up-regulated in Duncan et al. (2020)
		ovary_up_duncan__EEG_excluded_Bter_gene_ID	Gene ID for B. terrestris (Bter) genes that overlapped between genes up-regulated (more highly expressed in ovary-active workers) in ovary in the current study and genes up-regulated in Duncan et al. (2020) when egg-expressed genes (EEG) were excluded
		ovary_up_duncan__EEG_excluded_Bter_gene_name	Gene name for B. terrestris (Bter) genes that overlapped between genes up-regulated (more highly expressed in ovary-active workers) in ovary in the current study and genes up-regulated in Duncan et al. (2020) when egg-expressed genes (EEG) were excluded
		ovary_up_duncan__EEG_excluded_Amel_gene_ID	Gene ID for A. mellifera (Amel) genes that overlapped between genes up-regulated (more highly expressed in ovary-active workers) in ovary in the current study and genes up-regulated in Duncan et al. (2020) when egg-expressed genes (EEG) were excluded
		ovary_down_duncan__Bter_gene_ID	Gene ID for B. terrestris (Bter) genes that overlapped between genes down-regulated (more highly expressed in ovary-inactive workers) in ovary in the current study and genes down-regulated in Duncan et al. (2020)
		ovary_down_duncan__Bter_gene_name	Gene name for B. terrestris (Bter) genes that overlapped between genes down-regulated (more highly expressed in ovary-inactive workers) in ovary in the current study and genes down-regulated in Duncan et al. (2020)
		ovary_down_duncan__Amel_gene_ID	Gene ID for A. mellifera (Amel) genes that overlapped between genes down-regulated (more highly expressed in ovary-inactive workers) in ovary in the current study and genes down-regulated in Duncan et al. (2020)
Table S17	Results of statistical tests to determine overlap in gene lists of ovary-activation-related genes from fat body and ovary combined of Bombus terrestris workers in the current study and fat body and ovary combined of Apis mellifera workers from Galbraith et al. (2016).	Current study tissue	The tissue that the differentially expressed genes (DEGs) from the current study were isolated from
		Previous study	The name of the previous study whose data is being compared
		Phenotype with differential expression	Whether the isolated DEGs were more highly expressed in ovary-active or ovary-inactive workers
		Egg-expressed genes excluded	Whether egg-expressed genes were excluded from ovary-active genes in the analysis
		Number of DEGs in current study	Total number of Bombus terrestris DEGs isolated from the current study for the specified tissue that have single-copy orthologues in Apis mellifera
		Number of DEGs in previous study	Total number of Apis mellifera DEGs isolated from Galbraith et al. (2016) that have single-copy orthologues in Bombus terrestris
		Number of overlapping DEGs	The number of genes whose single-copy orthologues appear in both the B. terrestris and A. mellifera lists
		Number of DEGs only in current study	The number of genes whose single-copy orthologues were only present in the current study
		Number of DEGs only in previous study	The number of genes whose single-copy orthologues were only present in Galbraith et al. (2016)
		Number of genes in neither study	The number of genes with single-copy orthologues between B. terrestris and A. mellifera that were not present in either gene list
		p value	The p value from Fisher’s Exact test to compare overlap of the two gene lists
		Odds ratio	The odds ratio from Fisher’s Exact test to compare overlap of the two gene lists
		Alpha value	The alpha value for the test to be considered significant (given multiple comparisons for each group of lists)
		Percentage of current study genes present	The percentage of overlap between the genes that were present in both B. terrestris and A. mellifera lists as a proportion of the genes that were present in B. terrestris.
Table S18	Overlapping genes between gene lists of ovary-activation-related genes from fat body and ovary combined of Bombus terrestris workers in the current study and fat body and ovary combined of Apis mellifera workers from Galbraith et al. (2016).	fatbodyovary_up_galbraith__Bter_gene_ID	Gene ID for Bombus terrestris (Bter) genes that overlapped between genes up-regulated (more highly expressed in ovary-active workers) in fat body and ovary combined in the current study and genes up-regulated in Galbraith et al. (2016)
		fatbodyovary_up_galbraith__Bter_gene_name	Gene name for B. terrestris (Bter) genes that overlapped between genes up-regulated (more highly expressed in ovary-active workers) in fat body and ovary combined in the current study and genes up-regulated in Galbraith et al. (2016)
		fatbodyovary_up_galbraith__Amel_gene_ID	Gene ID for Apis mellifera (Amel) genes that overlapped between genes up-regulated (more highly expressed in ovary-active workers) in fat body and ovary combined in the current study and genes up-regulated in Galbraith et al. (2016)
		fatbodyovary_up_galbraith__EEG_excluded_Bter_gene_ID	Gene ID for B. terrestris (Bter) genes that overlapped between genes up-regulated (more highly expressed in ovary-active workers) in fat body and ovary combined in the current study and genes up-regulated in Galbraith et al. (2016) when egg-expressed genes (EEG) were excluded
		fatbodyovary_up_galbraith__EEG_excluded_Bter_gene_name	Gene name for B. terrestris (Bter) genes that overlapped between genes up-regulated (more highly expressed in ovary-active workers) in fat body and ovary combined in the current study and genes up-regulated in Galbraith et al. (2016) when egg-expressed genes (EEG) were excluded
		fatbodyovary_up_galbraith__EEG_excluded_Amel_gene_ID	Gene ID for A. mellifera (Amel) genes that overlapped between genes up-regulated (more highly expressed in ovary-active workers) in fat body and ovary combined in the current study and genes up-regulated in Galbraith et al. (2016) when egg-expressed genes (EEG) were excluded
		fatbodyovary_down_galbraith__Bter_gene_ID	Gene ID for B. terrestris (Bter) genes that overlapped between genes down-regulated (more highly expressed in ovary-inactive workers) in fat body and ovary combined in the current study and genes down-regulated in Galbraith et al. (2016)
		fatbodyovary_down_galbraith__Bter_gene_name	Gene name for B. terrestris (Bter) genes that overlapped between genes down-regulated (more highly expressed in ovary-inactive workers) in fat body and ovary combined in the current study and genes down-regulated in Galbraith et al. (2016)
		fatbodyovary_down_galbraith__Amel_gene_ID	Gene ID for A. mellifera (Amel) genes that overlapped between genes down-regulated (more highly expressed in ovary-inactive workers) in fat body and ovary combined in the current study and genes down-regulated in Galbraith et al. (2016)
Table S19	The genes that overlap, for a given phenotype, in the current study, Galbraith et al. (2016) and Duncan et al. (2020).	Shared_OA_Bter_gene_ID	The Bombus terrestris gene ID for differentially expressed genes (DEGs) overlapping between all three studies in ovary-active (OA) workers
		Shared_OA_Bter_gene_name	The B. terrestris gene name for DEGs overlapping between all three studies in ovary-active (OA) workers
		Shared_OA_Amel_gene_ID	The Apis mellifera gene ID for DEGs overlapping between all three studies in ovary-active (OA) workers
		Shared_OAEEGE_Bter_gene_ID	The B. terrestris gene ID for DEGs overlapping between all three studies in ovary-active (OA) workers with egg-expressed genes excluded (EEGE)
		Shared_OAEEGE_Bter_gene_name	The B. terrestris gene name for DEGs overlapping between all three studies in ovary-active (OA) workers with egg-expressed genes excluded (EEGE)
		Shared_OAEEGE_Amel_gene_ID	The A. mellifera gene ID for DEGs overlapping between all three studies in ovary-active (OA) workers with egg-expressed genes excluded (EEGE)
		Shared_OI_Bter_gene_ID	The B. terrestris gene ID for DEGs overlapping between all three studies in ovary-inactive (OI) workers
		Shared_OI_Bter_gene_name	The B. terrestris gene name for DEGs overlapping between all three studies in ovary-inactive (OI) workers
		Shared_OI_Amel_gene_ID	The A. mellifera gene ID for DEGs overlapping between all three studies in ovary-inactive (OI) workers
Table S20	Results of statistical tests to determine overlap in enriched Gene Ontology (GO) term lists derived from ovary-activation-related genes from ovary of Bombus terrestris workers in the current study and ovary of Apis mellifera workers from Duncan et al. (2020).	Current study tissue	The tissue that the enriched Gene Ontology (GO) terms from the current study were isolated from
		Previous study	The name of the previous study whose data is being compared
		Phenotype with differential expression	Whether the isolated enriched GO terms were from differentially expressed genes (DEGs) more highly expressed in ovary-active or ovary-inactive workers
		Egg-expressed genes excluded	Whether egg-expressed genes were excluded from ovary-active genes in the analysis
		Number of GO terms in current study	Total number of enriched GO terms isolated from DEGs from current study that have single-copy orthologues in Apis mellifera
		Number of GO terms in previous study	Total number of enriched GO terms isolated from DEGs from Duncan et al. (2020) that have single-copy orthologues in Bombus terrestris
		Number of overlapping GO terms	The number of GO terms that appear in enriched GO term lists from both studies
		Number of GO terms only in current study	The number of enriched GO terms that were only present in the current study
		Number of GO terms only in previous study	The number of enriched GO terms that were only present in Duncan et al. (2020)
		Number of GO terms in neither study	The number of GO terms that were not enriched in either gene list
		p value	The p value from Fisher’s Exact test to compare overlap of the two lists
		Odds ratio	The odds ratio from Fisher’s Exact test to compare overlap of the two lists
		Alpha value	The alpha value for the test to be considered significant (given multiple comparisons for each group of lists)
		Percentage of current study GO terms present	The percentage of overlap between the enriched GO terms that were present in both lists as a proportion of the enriched GO terms that were present in the current study
Table S21	Overlapping enriched Gene Ontology (GO) terms derived from gene lists of ovary-activation-related genes from ovary of Bombus terrestris workers in the current study and ovary of Apis mellifera workers from Duncan et al. (2020).	ovary_up_duncan__GO_ID	Gene Ontology (GO) term ID for GO terms that overlapped between enriched GO term lists derived from genes up-regulated (more highly expressed in ovary-active workers) in ovary in the current study and genes up-regulated in Duncan et al. (2020)
		ovary_up_duncan__GO_description	GO term description for GO terms that overlapped between enriched GO term lists derived from genes up-regulated (more highly expressed in ovary-active workers) in ovary in the current study and genes up-regulated in Duncan et al. (2020)
		ovary_up_duncan__EEG_excluded_GO_ID	GO term ID for GO terms that overlapped between enriched GO term lists derived from genes up-regulated (more highly expressed in ovary-active workers) in ovary in the current study and genes up-regulated in Duncan et al. (2020) when egg-expressed genes (EEG) were excluded
		ovary_up_duncan__EEG_excluded_GO_description	GO term description for GO terms that overlapped between enriched GO term lists derived from genes up-regulated (more highly expressed in ovary-active workers) in ovary in the current study and genes up-regulated in Duncan et al. (2020) when egg-expressed genes (EEG) were excluded
		ovary_down_duncan__GO_ID	GO term ID for GO terms that overlapped between enriched GO term lists derived from genes down-regulated (more highly expressed in ovary-inactive workers) in ovary in the current study and genes down-regulated in Duncan et al. (2020)
		ovary_down_duncan__GO_description	GO term description for GO terms that overlapped between enriched GO term lists derived from genes down-regulated (more highly expressed in ovary-inactive workers) in ovary in the current study and genes down-regulated in Duncan et al. (2020)
Table S22	Results of statistical tests to determine overlap in enriched Gene Ontology (GO) term lists derived from ovary-activation-related genes from fat body and ovary combined of Bombus terrestris workers in the current study and fat body and ovary combined of Apis mellifera workers from Galbraith et al. (2016).	Current study tissue	The tissue that the enriched Gene Ontology (GO) terms from the current study were isolated from
		Previous study	The name of the previous study whose data is being compared
		Phenotype with differential expression	Whether the isolated enriched GO terms were from differentially expressed genes (DEGs) more highly expressed in ovary-active or ovary-inactive workers
		Egg-expressed genes excluded	Whether egg-expressed genes were excluded from ovary-active genes in the analysis
		Number of GO terms in current study	Total number of enriched GO terms isolated from DEGs from current study that have single-copy orthologues in Apis mellifera
		Number of GO terms in previous study	Total number of enriched GO terms isolated from DEGs from Galbraith et al. (2016) that have single-copy orthologues in Bombus terrestris
		Number of overlapping GO terms	The number of GO terms that appear in enriched GO term lists from both studies
		Number of GO terms only in current study	The number of enriched GO terms that were only present in the current study
		Number of GO terms only in previous study	The number of enriched GO terms that were only present in Galbraith et al. (2016)
		Number of GO terms in neither study	The number of GO terms that were not enriched in either gene list
		p value	The p value from Fisher’s Exact test to compare overlap of the two lists
		Odds ratio	The odds ratio from Fisher’s Exact test to compare overlap of the two lists
		Alpha value	The alpha value for the test to be considered significant (given multiple comparisons for each group of lists)
		Percentage of current study GO terms present	The percentage of overlap between the enriched GO terms that were present in both lists as a proportion of the enriched GO terms that were present in the current study
Table S23	Overlapping enriched Gene Ontology (GO) terms derived from ovary-activation-related genes from fat body and ovary combined of Bombus terrestris workers in the current study and fat body and ovary combined of Apis mellifera workers from Galbraith et al. (2016).	fatbodyovary_up_galbraith__GO_ID	Gene Ontology (GO) term ID for GO terms that overlapped between enriched GO term lists derived from genes up-regulated (more highly expressed in ovary-active workers) in fat body and ovary combined in the current study and genes up-regulated in Galbraith et al. (2016)
		fatbodyovary_up_galbraith__GO_description	GO term description for GO terms that overlapped between enriched GO term lists derived from genes up-regulated (more highly expressed in ovary-active workers) in fat body and ovary combined in the current study and genes up-regulated in Galbraith et al. (2016)
		fatbodyovary_up_galbraith__EEG_excluded_GO_ID	GO term ID for GO terms that overlapped between enriched GO term lists derived from genes up-regulated (more highly expressed in ovary-active workers) in fat body and ovary combined in the current study and genes up-regulated in Galbraith et al. (2016) when egg-expressed genes (EEG) were excluded
		fatbodyovary_up_galbraith__EEG_excluded_GO_description	GO term description for GO terms that overlapped between enriched GO term lists derived from genes up-regulated (more highly expressed in ovary-active workers) in fat body and ovary combined in the current study and genes up-regulated in Galbraith et al. (2016) when egg-expressed genes (EEG) were excluded
		fatbodyovary_down_galbraith__GO_ID	GO term ID for GO terms that overlapped between enriched GO term lists derived from genes down-regulated (more highly expressed in ovary-inactive workers) in fat body and ovary combined in the current study and genes down-regulated in Galbraith et al. (2016)
		fatbodyovary_down_galbraith__GO_description	GO term description for GO terms that overlapped between enriched GO term lists derived from genes down-regulated (more highly expressed in ovary-inactive workers) in fat body and ovary combined in the current study and genes down-regulated in Galbraith et al. (2016)
Table S24	Results of statistical tests to determine overlap in gene lists of ovary-activation-related genes from fat body or ovary of Bombus terrestris workers in the current study and Bombus terrestris worker- and queen-destined larvae from Collins et al. (2021).	Current study tissue	The tissue that the differentially expressed genes (DEGs) from the current study were isolated from
		Previous study	The name of the previous study whose data is being compared
		Current data worker phenotype	Whether the isolated DEGs were more highly expressed in ovary-active or ovary-inactive workers
		Collins et al larval instar	The larval instar (early, mid or late) that the DEGs from Collins et al. (2021) were isolated from
		Collins et al larval type	The larval type/caste (queen- or worker-destined) that the DEGs from Collins et al. (2021) were isolated from
		Egg-expressed genes excluded	Whether egg-expressed genes were excluded from ovary-active genes in the analysis
		Number of DEGs in current study	Total number of Bombus terrestris DEGs isolated from the current study for the specified tissue
		Number of DEGs in previous study	Total number of B. terrestris DEGs isolated from the specified larval instar and larval type in Collins et al. (2021)
		Number of overlapping DEGs	The number of genes that appear in DEG lists from both studies
		Number of DEGs only in current study	The number of genes that were only present in the current study
		Number of DEGs only in previous study	The number of genes that were only present in Collins et al. (2021)
		Number of genes in neither study	The number of genes that were not present in either gene list
		p value	The p value from Fisher’s Exact test to compare overlap of the two gene lists
		Odds ratio	The odds ratio from Fisher’s Exact test to compare overlap of the two gene lists
		Alpha value	The alpha value for the test to be considered significant (given multiple comparisons for each group of lists)
		Percentage of current study genes present	The percentage of overlap between the genes that were present in both lists as a proportion of the genes that were present in the current study
Table S25	Overlapping genes between gene lists of ovary-activation-related genes from fat body or ovary of Bombus terrestris workers in the current study and Bombus terrestris worker- and queen-destined larvae from Collins et al. (2021).	fatbody_up_collins_EQ_gene_ID	Gene ID for Bombus terrestris genes that overlapped between genes up-regulated (more highly expressed in ovary-active workers) in fat body in the current study and genes up-regulated (more highly expressed in queen-destined larval) for early-instar larvae in Collins et al. (2021)
		fatbody_up_collins_EQ_gene_name	Gene name for Bombus terrestris genes that overlapped between genes up-regulated (more highly expressed in ovary-active workers) in fat body in the current study and genes up-regulated (more highly expressed in queen-destined larval) for early-instar larvae in Collins et al. (2021)
		fatbody_down_collins_EW_gene_ID	Gene ID for Bombus terrestris genes that overlapped between genes down-regulated (more highly expressed in ovary-inactive workers) in fat body in the current study and genes down-regulated (more highly expressed in worker-destined larval) for early-instar larvae in Collins et al. (2021)
		fatbody_down_collins_EW_gene_name	Gene name for Bombus terrestris genes that overlapped between genes down-regulated (more highly expressed in ovary-inactive workers) in fat body in the current study and genes down-regulated (more highly expressed in worker-destined larval) for early-instar larvae in Collins et al. (2021)
		fatbody_up_collins_MQ_gene_ID	Gene ID for Bombus terrestris genes that overlapped between genes up-regulated (more highly expressed in ovary-active workers) in fat body in the current study and genes up-regulated (more highly expressed in queen-destined larval) for mid-instar larvae in Collins et al. (2021)
		fatbody_up_collins_MQ_gene_name	Gene name for Bombus terrestris genes that overlapped between genes up-regulated (more highly expressed in ovary-active workers) in fat body in the current study and genes up-regulated (more highly expressed in queen-destined larval) for mid-instar larvae in Collins et al. (2021)
		fatbody_down_collins_MW_gene_ID	Gene ID for Bombus terrestris genes that overlapped between genes down-regulated (more highly expressed in ovary-inactive workers) in fat body in the current study and genes down-regulated (more highly expressed in worker-destined larval) for mid-instar larvae in Collins et al. (2021)
		fatbody_down_collins_MW_gene_name	Gene name for Bombus terrestris genes that overlapped between genes down-regulated (more highly expressed in ovary-inactive workers) in fat body in the current study and genes down-regulated (more highly expressed in worker-destined larval) for mid-instar larvae in Collins et al. (2021)
		fatbody_up_collins_LQ_gene_ID	Gene ID for Bombus terrestris genes that overlapped between genes up-regulated (more highly expressed in ovary-active workers) in fat body in the current study and genes up-regulated (more highly expressed in queen-destined larval) for late-instar larvae in Collins et al. (2021)
		fatbody_up_collins_LQ_gene_name	Gene name for Bombus terrestris genes that overlapped between genes up-regulated (more highly expressed in ovary-active workers) in fat body in the current study and genes up-regulated (more highly expressed in queen-destined larval) for late-instar larvae in Collins et al. (2021)
		fatbody_down_collins_LW_gene_ID	Gene ID for Bombus terrestris genes that overlapped between genes down-regulated (more highly expressed in ovary-inactive workers) in fat body in the current study and genes down-regulated (more highly expressed in worker-destined larval) for late-instar larvae in Collins et al. (2021)
		fatbody_down_collins_LW_gene_name	Gene name for Bombus terrestris genes that overlapped between genes down-regulated (more highly expressed in ovary-inactive workers) in fat body in the current study and genes down-regulated (more highly expressed in worker-destined larval) for late-instar larvae in Collins et al. (2021)
		ovary_up_collins_EQ_gene_ID	Gene ID for Bombus terrestris genes that overlapped between genes up-regulated (more highly expressed in ovary-active workers) in ovary in the current study and genes up-regulated (more highly expressed in queen-destined larval) for early-instar larvae in Collins et al. (2021)
		ovary_up_collins_EQ_gene_name	Gene name for Bombus terrestris genes that overlapped between genes up-regulated (more highly expressed in ovary-active workers) in ovary in the current study and genes up-regulated (more highly expressed in queen-destined larval) for early-instar larvae in Collins et al. (2021)
		ovary_up_collins_EQ_EEG_excluded_gene_ID	Gene ID for Bombus terrestris genes that overlapped between genes up-regulated (more highly expressed in ovary-active workers) in ovary in the current study and genes up-regulated (more highly expressed in queen-destined larval) for early-instar larvae in Collins et al. (2021) when egg-expressed genes (EEG) were excluded
		ovary_up_collins_EQ_EEG_excluded_gene_name	Gene name for Bombus terrestris genes that overlapped between genes up-regulated (more highly expressed in ovary-active workers) in ovary in the current study and genes up-regulated (more highly expressed in queen-destined larval) for early-instar larvae in Collins et al. (2021) when egg-expressed genes (EEG) were excluded
		ovary_down_collins_EW_gene_ID	Gene ID for Bombus terrestris genes that overlapped between genes down-regulated (more highly expressed in ovary-inactive workers) in ovary in the current study and genes down-regulated (more highly expressed in worker-destined larval) for early-instar larvae in Collins et al. (2021)
		ovary_down_collins_EW_gene_name	Gene name for Bombus terrestris genes that overlapped between genes down-regulated (more highly expressed in ovary-inactive workers) in ovary in the current study and genes down-regulated (more highly expressed in worker-destined larval) for early-instar larvae in Collins et al. (2021)
		ovary_up_collins_MQ_gene_ID	Gene ID for Bombus terrestris genes that overlapped between genes up-regulated (more highly expressed in ovary-active workers) in ovary in the current study and genes up-regulated (more highly expressed in queen-destined larval) for mid-instar larvae in Collins et al. (2021)
		ovary_up_collins_MQ_gene_name	Gene name for Bombus terrestris genes that overlapped between genes up-regulated (more highly expressed in ovary-active workers) in ovary in the current study and genes up-regulated (more highly expressed in queen-destined larval) for mid-instar larvae in Collins et al. (2021)
		ovary_up_collins_MQ_EEG_excluded_gene_ID	Gene ID for Bombus terrestris genes that overlapped between genes up-regulated (more highly expressed in ovary-active workers) in ovary in the current study and genes up-regulated (more highly expressed in queen-destined larval) for mid-instar larvae in Collins et al. (2021) when egg-expressed genes (EEG) were excluded
		ovary_up_collins_MQ_EEG_excluded_gene_name	Gene name for Bombus terrestris genes that overlapped between genes up-regulated (more highly expressed in ovary-active workers) in ovary in the current study and genes up-regulated (more highly expressed in queen-destined larval) for mid-instar larvae in Collins et al. (2021) when egg-expressed genes (EEG) were excluded
		ovary_down_collins_MW_gene_ID	Gene ID for Bombus terrestris genes that overlapped between genes down-regulated (more highly expressed in ovary-inactive workers) in ovary in the current study and genes down-regulated (more highly expressed in worker-destined larval) for mid-instar larvae in Collins et al. (2021)
		ovary_down_collins_MW_gene_name	Gene name for Bombus terrestris genes that overlapped between genes down-regulated (more highly expressed in ovary-inactive workers) in ovary in the current study and genes down-regulated (more highly expressed in worker-destined larval) for mid-instar larvae in Collins et al. (2021)
		ovary_up_collins_LQ_gene_ID	Gene ID for Bombus terrestris genes that overlapped between genes up-regulated (more highly expressed in ovary-active workers) in ovary in the current study and genes up-regulated (more highly expressed in queen-destined larval) for late-instar larvae in Collins et al. (2021)
		ovary_up_collins_LQ_gene_name	Gene name for Bombus terrestris genes that overlapped between genes up-regulated (more highly expressed in ovary-active workers) in ovary in the current study and genes up-regulated (more highly expressed in queen-destined larval) for late-instar larvae in Collins et al. (2021)
		ovary_up_collins_LQ_EEG_excluded_gene_ID	Gene ID for Bombus terrestris genes that overlapped between genes up-regulated (more highly expressed in ovary-active workers) in ovary in the current study and genes up-regulated (more highly expressed in queen-destined larval) for late-instar larvae in Collins et al. (2021) when egg-expressed genes (EEG) were excluded
		ovary_up_collins_LQ_EEG_excluded_gene_name	Gene name for Bombus terrestris genes that overlapped between genes up-regulated (more highly expressed in ovary-active workers) in ovary in the current study and genes up-regulated (more highly expressed in queen-destined larval) for late-instar larvae in Collins et al. (2021) when egg-expressed genes (EEG) were excluded
		ovary_down_collins_LW_gene_ID	Gene ID for Bombus terrestris genes that overlapped between genes down-regulated (more highly expressed in ovary-inactive workers) in ovary in the current study and genes down-regulated (more highly expressed in worker-destined larval) for late-instar larvae in Collins et al. (2021)
		ovary_down_collins_LW_gene_name	Gene name for Bombus terrestris genes that overlapped between genes down-regulated (more highly expressed in ovary-inactive workers) in ovary in the current study and genes down-regulated (more highly expressed in worker-destined larval) for late-instar larvae in Collins et al. (2021)
Table S26	Results of statistical tests to determine overlap in enriched Gene Ontology (GO) term lists derived from ovary-activation-related genes from fat body or ovary of Bombus terrestris workers in the current study and Bombus terrestris worker- and queen-destined larvae from Collins et al. (2021).	Current study tissue	The tissue that the enriched Gene Ontology (GO) terms from the current study were isolated from
		Previous study	The name of the previous study whose data is being compared
		Current data worker phenotype	Whether the isolated enriched GO terms were from differentially expressed genes (DEGs) more highly expressed in ovary-active or ovary-inactive workers
		Collins et al larval instar	The larval instar (early, mid or late) that the enriched GO terms from Collins et al. (2021) were isolated from
		Collins et al larval type	The larval type/caste (queen- or worker-destined) that the enriched GO terms from Collins et al. (2021) were isolated from
		Egg-expressed genes excluded	Whether egg-expressed genes were excluded from ovary-active genes in the analysis
		Number of GO terms in current study	Total number of enriched GO terms isolated from the current study for the specified tissue
		Number of GO terms in previous study	Total number of enriched GO terms isolated from Collins et al. (2021)
		Number of overlapping GO terms	The number of GO terms that appear in enriched GO term lists from both studies
		Number of GO terms only in current study	The number of enriched GO terms that were only present in the current study
		Number of GO terms only in previous study	The number of enriched GO terms that were only present in Collins et al. (2021)
		Number of GO terms in neither study	The number of GO terms that were not enriched in either gene list
		p value	The p value from Fisher’s Exact test to compare overlap of the two lists
		Odds ratio	The odds ratio from Fisher’s Exact test to compare overlap of the two lists
		Alpha value	The alpha value for the test to be considered significant (given multiple comparisons for each group of lists)
		Percentage of current study GO terms present	The percentage of overlap between the enriched GO terms that were present in both lists as a proportion of the enriched GO terms that were present in the current study
Table S27	The phenotype (including ovary activation score), age and colony of origin of all the individuals dissected for the tissue-specific mRNA-seq experiment is presented. Also presented is how the individuals were age matched and pooled for sequencing, along with the average and standard deviation of age in each pool.	Tissue	Whether the data refer to brain, fat body or ovary samples
		Biological replicate	Whether the data refer to biological replicate 1, 2 or 3
		Pool	Which pool (1 to 7) the samples belong to
		Phenotype	Whether the samples derive from an ovary-active or ovary-inactive worker Bombus terrestris
		Colony	Which colony the worker originated from
		Age	The age, in days post eclosion, of the worker when it was dissected
		Ovary activation score	The ovary-activation score of the workers ovary, as defined in the methods
		Average ovary activation score	Brain biological replicate 2 only, where pools 4 and 5 were combined. The mean ovary-activation score between workers in pool 4 and pool 5
		Difference in age between workers	The difference in age, in days, between paired workers
Table S28	Numbers of reads in each mRNA-seq library of pooled Bombus terrestris workers with active or inactive ovaries separated by tissue (brain, fat body, and ovary) that align to the B. terrestris genome using HISAT2.	Library	The name of the library in the following format: tissue_worker ovary activation_biological replicate_sequencing lane number
		Tissue	The tissue that the mRNA for the library was isolated from (brain, fat body, ovary)
		unpaired_total	The total number of single-end (hence unpaired) reads in the library
		unpaired_aligned_none	The number of single-end reads that did not map to the genome
		unpaired_aligned_one	The number of single-end reads that mapped to only one location in the genome (i.e. mapped uniquely)
		unpaired_aligned_multi	The number of single-end reads that mapped to multiple locations in the genome (i.e. multi-mapping reads)
		overall_alignment_rate	The percentage of single-end reads that aligned to the genome (uniquely and multiply)
		Mean sample overall alignment rate	The mean overall alignment rate for a sample, calculated by taking the mean of the overall alignment rate for the same libraries sequenced on lanes 1, 2 and 3 (L1, L2 and L3).
Table S29	Numbers of reads in each mRNA-seq library of pooled Bombus terrestris worker-laid eggs that align to the B. terrestris genome using HISAT2.	Library	The name of the library in the following format: tissue_biological replicate
		unpaired_total	The total number of single-end (hence unpaired) reads in the library
		unpaired_aligned_none	The number of single-end reads that did not map to the genome
		unpaired_aligned_one	The number of single-end reads that mapped to only one location in the genome (i.e. mapped uniquely)
		unpaired_aligned_multi	The number of single-end reads that mapped to multiple locations in the genome (i.e. multi-mapping reads)
		overall_alignment_rate	The percentage of single-end reads that aligned to the genome (uniquely and multiply)
Table S30	Numbers of reads in each mRNA-seq library of whole Bombus terrestris workers with active or inactive ovaries from Harrison et al. (2015) that align to the B. terrestris genome using HISAT2.	Library	The name of the library in the following format: phenotype_colony number
		unpaired_total	The total number of single-end (hence unpaired) reads in the library
		unpaired_aligned_none	The number of single-end reads that did not map to the genome
		unpaired_aligned_one	The number of single-end reads that mapped to only one location in the genome (i.e. mapped uniquely)
		unpaired_aligned_multi	The number of single-end reads that mapped to multiple locations in the genome (i.e. multi-mapping reads)
		overall_alignment_rate	The percentage of single-end reads that aligned to the genome (uniquely and multiply)
Table S31	Numbers of reads in each mRNA-seq library of whole Bombus terrestris workers from Harrison et al. (2015) with active or inactive ovaries that pseudoalign to the B. terrestris transcriptome using Kallisto.	Library	The name of the library in the following format: phenotype_colony number
		total_reads	The total number of single-end reads in the library
		pseudoaligned_reads	The number of reads from the library that pseudoaligned to the B. terrestris transcriptome using Kallisto
		not_pseudoaligned_reads	The number of reads from the library that did not pseudoalign to the B. terrestris transcriptome using Kallisto
		percent_aligned	The percentage of reads from the library that pseudoaligned to the B. terrestris transcriptome using Kallisto
Table S32	Gene expression including differentially expressed genes from mRNA-seq of whole Bombus terrestris workers from Harrison et al. (2015) with active or inactive ovaries.	gene_symbol	The gene symbol for each gene
		OA_C07	Normalised read counts from DESeq2 in OA_C07 (ovary-active workers, colony 07) for the given gene
		OA_C08	Normalised read counts from DESeq2 in OA_C08 (ovary-active workers, colony 08) for the given gene
		OA_C09	Normalised read counts from DESeq2 in OA_C09 (ovary-active workers, colony 09) for the given gene
		OI_C08	Normalised read counts from DESeq2 in OI_C08 (ovary-inactive workers, colony 08) for the given gene
		OI_C11	Normalised read counts from DESeq2 in OI_C11 (ovary-inactive workers, colony 11) for the given gene
		baseMean	The mean of normalized counts for all samples returned by DESeq2
		log2FoldChange	The log2 fold change difference in normalized counts between ovary-active and ovary-inactive workers
		lfcSE	The standard error of the log2 fold change
		stat	The Wald statistic for comparing the normalized counts between ovary-active and ovary-inactive workers
		pvalue	The Wald test p-value for comparing the normalized counts between ovary-active and ovary-inactive workers
		padj	The Benjamini-Hochberg adjusted p-value of the Wald test
		DEG	Whether the gene is differentially expressed
		expression_with_ovary_activation	The direction of differential expression with respect to ovary activation. Up-regulated = more expressed in ovary-active workers than ovary-inactive workers, Down-regulated = more expressed in ovary-inactive workers than ovary-active workers
		gene_name	The name for each gene
Table S33	Gene ontology (GO) terms associated with differentially expressed genes (DEGs) from mRNA-seq of whole Bombus terrestris workers from Harrison et al. (2015)	Data	The data set whose differentially expressed genes were used for the enriched gene ontology analysis
		Expression with ovary activation	The direction of differential expression with respect to ovary activation. Up-regulated = more expressed in ovary-active workers than ovary-inactive workers, Down-regulated = more expressed in ovary-inactive workers than ovary-active workers
		Ontology	The type of GO term i.e. Biological Process
		GO term ID	The GO term ID number of each GO term
		GO term description	The GO term description (also includes descriptions for analyses that found no significantly enriched GO terms)
		Gene ratio	The ratio of the number of genes associated with the given GO term in the gene list compared to the total number of genes in the gene list
		Background gene ratio	The ratio of the number of genes associated with the given GO term in the background gene list (all expressed genes)
		p value	The calculated p value for each GO term
		Adjusted p value	The Benjamini-Hochberg adjusted p value
		q value	The FDR q value adjusted p value
		Flybase gene ID	The Flybase IDs for the Drosophila melanogaster orthologs from each gene list which make up the enriched GO term
		Redundant	whether a GO term was denoted as redundant (0 = no, 1 = yes) by GoSemSim, redundant GO terms highlighted in gray
Table S34	Numbers of reads in each mRNA-seq library of ovary of Apis mellifera workers with active or inactive ovaries from Duncan et al. (2020) that align to the A. mellifera genome using HISAT2.	Library	The name of the library in the following format: phenotype_biological replicate
		unpaired_total	The total number of single-end (hence unpaired) reads in the library
		unpaired_aligned_none	The number of single-end reads that did not map to the genome
		unpaired_aligned_one	The number of single-end reads that mapped to only one location in the genome (i.e. mapped uniquely)
		unpaired_aligned_multi	The number of single-end reads that mapped to multiple locations in the genome (i.e. multi-mapping reads)
		overall_alignment_rate	The percentage of single-end reads that aligned to the genome (uniquely and multiply)
Table S35	Numbers of reads in each mRNA-seq library of fat body and ovary combined of Apis mellifera workers with active or inactive ovaries from Galbraith et al. (2016) when paired-reads are aligned to the A. mellifera genome using HISAT2.	Library	The name of the library in the following format: phenotype_biological replicate
		paired_total	The total number of paired reads in the library
		paired_aligned_none	The number of paired reads that did not map to the genome
		paired_aligned_one	The number of read pairs that mapped to only one location in the genome (i.e. mapped uniquely) with the reads within the pair in the expected orientation (relative to each other) and the expected distance apart
		paired_aligned_multi	The number of read pairs that mapped to multiple locations in the genome (i.e. multi-mapping reads) with the reads within the pair in the expected orientation (relative to each other) and the expected distance apart
		paired_aligned_discord_one	The number of read pairs that mapped to only one location in the genome (i.e. mapped uniquely) with the reads within the pair not in the expected orientation (relative to each other) or the expected distance apart
		unpaired_total	The total number of unpaired reads in the library
		unpaired_aligned_none	The number of unpaired reads that did not map to the genome
		unpaired_aligned_one	The number of unpaired reads that mapped to only one location in the genome (i.e. mapped uniquely)
		unpaired_aligned_multi	The number of unpaired reads that mapped to multiple locations in the genome (i.e. multi-mapping reads)
		overall_alignment_rate	The percentage of reads (both paired and unpaired) that aligned to the genome (uniquely, multiply, concordantly or discordantly)
Table S36	Numbers of reads in each mRNA-seq library of fat body and ovary combined of Apis mellifera workers with active or inactive ovaries from Galbraith et al. (2016) when only read 1 of each library is aligned to the A. mellifera genome using HISAT2.	Library	The name of the library in the following format: phenotype_biological replicate
		unpaired_total	The total number of single-end (hence unpaired) reads in the library
		unpaired_aligned_none	The number of single-end reads that did not map to the genome
		unpaired_aligned_one	The number of single-end reads that mapped to only one location in the genome (i.e. mapped uniquely)
		unpaired_aligned_multi	The number of single-end reads that mapped to multiple locations in the genome (i.e. multi-mapping reads)
		overall_alignment_rate	The percentage of single-end reads that aligned to the genome (uniquely and multiply)
Table S37	Numbers of reads in each mRNA-seq library of ovary of Apis mellifera workers with active or inactive ovaries from Duncan et al. (2020) with active or inactive ovaries that pseudoalign to the A. mellifera transcriptome using Kallisto.	Library	The name of the library in the following format: phenotype_biological replicate
		total_reads	The total number of single-end reads in the library
		pseudoaligned_reads	The number of reads from the library that pseudoaligned to the A. mellifera transcriptome using Kallisto
		not_pseudoaligned_reads	The number of reads from the library that did not pseudoalign to the A. mellifera transcriptome using Kallisto
		percent_aligned	The percentage of reads from the library that pseudoaligned to the A. mellifera transcriptome using Kallisto
Table S38	Numbers of reads in each mRNA-seq library of fat body and ovary combined of Apis mellifera workers with active or inactive ovaries from Galbraith et al. (2016) with active or inactive ovaries that pseudoalign to the A. mellifera transcriptome using Kallisto when only read 1 of each library is pseudoaligned.	Library	The name of the library in the following format: phenotype_biological replicate
		total_reads	The total number of single-end reads in the library
		pseudoaligned_reads	The number of reads from the library that pseudoaligned to the A. mellifera transcriptome using Kallisto
		not_pseudoaligned_reads	The number of reads from the library that did not pseudoalign to the A. mellifera transcriptome using Kallisto
		percent_aligned	The percentage of reads from the library that pseudoaligned to the A. mellifera transcriptome using Kallisto
Table S39	Gene expression including differentially expressed genes from mRNA-seq of ovary from Apis mellifera workers from Duncan et al. (2020) with active or inactive ovaries.	gene_symbol	The gene symbol for each gene
		OA_W1	Normalised read counts from DESeq2 in OA_W1 (ovary-active workers, biological replicate 1) for the given gene
		OA_W2	Normalised read counts from DESeq2 in OA_W2 (ovary-active workers, biological replicate 2) for the given gene
		OI_W1	Normalised read counts from DESeq2 in OI_W1 (ovary-inactive workers, biological replicate 1) for the given gene
		OI_W2	Normalised read counts from DESeq2 in OI_W2 (ovary-inactive workers, biological replicate 2) for the given gene
		baseMean	The mean of normalized counts for all samples returned by DESeq2
		log2FoldChange	The log2 fold change difference in normalized counts between ovary-active and ovary-inactive workers
		lfcSE	The standard error of the log2 fold change
		stat	The Wald statistic for comparing the normalized counts between ovary-active and ovary-inactive workers
		pvalue	The Wald test p-value for comparing the normalized counts between ovary-active and ovary-inactive workers
		padj	The Benjamini-Hochberg adjusted p-value of the Wald test
		DEG	Whether the gene is differentially expressed
		expression_with_ovary_activation	The direction of differential expression with respect to ovary activation. Up-regulated = more expressed in ovary-active workers than ovary-inactive workers, Down-regulated = more expressed in ovary-inactive workers than ovary-active workers
		gene_name	The name for each gene
Table S40	Gene expression including differentially expressed genes from mRNA-seq of fat body and ovary from Apis mellifera workers from Galbraith et al. (2016) with active or inactive ovaries.	gene_symbol	The gene symbol for each gene
		OA_875c	Normalised read counts from DESeq2 in OA_875c (ovary-active workers, biological replicate 875c) for the given gene
		OA_875g	Normalised read counts from DESeq2 in OA_875g (ovary-active workers, biological replicate 875g) for the given gene
		OA_882p	Normalised read counts from DESeq2 in OA_882p (ovary-active workers, biological replicate 882p) for the given gene
		OA_888a	Normalised read counts from DESeq2 in OA_888a (ovary-active workers, biological replicate 888a) for the given gene
		OA_888h	Normalised read counts from DESeq2 in OA_888h (ovary-active workers, biological replicate 888h) for the given gene
		OA_888j	Normalised read counts from DESeq2 in OA_888j (ovary-active workers, biological replicate 888j) for the given gene
		OA_894b	Normalised read counts from DESeq2 in OA_894b (ovary-active workers, biological replicate 894b) for the given gene
		OI_8751	Normalised read counts from DESeq2 in OI_8751 (ovary-inactive workers, biological replicate 8751) for the given gene
		OI_8756	Normalised read counts from DESeq2 in OI_8756 (ovary-inactive workers, biological replicate 8756) for the given gene
		OI_8827	Normalised read counts from DESeq2 in OI_8827 (ovary-inactive workers, biological replicate 8827) for the given gene
		OI_882g	Normalised read counts from DESeq2 in OI_882g (ovary-inactive workers, biological replicate 882g) for the given gene
		OI_882m	Normalised read counts from DESeq2 in OI_882m (ovary-inactive workers, biological replicate 882m) for the given gene
		OI_888e	Normalised read counts from DESeq2 in OI_882e (ovary-inactive workers, biological replicate 882e) for the given gene
		OI_888q	Normalised read counts from DESeq2 in OI_882q (ovary-inactive workers, biological replicate 882q) for the given gene
		OI_894c	Normalised read counts from DESeq2 in OI_894c (ovary-inactive workers, biological replicate 894c) for the given gene
		OI_894f	Normalised read counts from DESeq2 in OI_894f (ovary-inactive workers, biological replicate 894f) for the given gene
		OI_894i	Normalised read counts from DESeq2 in OI_894i (ovary-inactive workers, biological replicate 894i) for the given gene
		baseMean	The mean of normalized counts for all samples returned by DESeq2
		log2FoldChange	The log2 fold change difference in normalized counts between ovary-active and ovary-inactive workers
		lfcSE	The standard error of the log2 fold change
		stat	The Wald statistic for comparing the normalized counts between ovary-active and ovary-inactive workers
		pvalue	The Wald test p-value for comparing the normalized counts between ovary-active and ovary-inactive workers
		padj	The Benjamini-Hochberg adjusted p-value of the Wald test
		DEG	Whether the gene is differentially expressed
		expression_with_ovary_activation	The direction of differential expression with respect to ovary activation. Up-regulated = more expressed in ovary-active workers than ovary-inactive workers, Down-regulated = more expressed in ovary-inactive workers than ovary-active workers
		gene_name	The name for each gene
Table S41	Numbers of reads in each mRNA-seq library of pooled Bombus terrestris fat body and ovary combined from workers with active or inactive ovaries that align to the B. terrestris genome using HISAT2.	Library	The name of the library in the following format: tissue_phenotype_biological replicate_sequencing lane
		unpaired_total	The total number of single-end (hence unpaired) reads in the library
		unpaired_aligned_none	The number of single-end reads that did not map to the genome
		unpaired_aligned_one	The number of single-end reads that mapped to only one location in the genome (i.e. mapped uniquely)
		unpaired_aligned_multi	The number of single-end reads that mapped to multiple locations in the genome (i.e. multi-mapping reads)
		overall_alignment_rate	The percentage of single-end reads that aligned to the genome (uniquely and multiply)
		Mean sample overall alignment rate	The mean overall alignment rate for a sample, calculated by taking the mean of the overall alignment rate for the same libraries sequenced on lanes 1, 2 and 3 (L1, L2 and L3).
Table S42	Numbers of reads in each mRNA-seq library of pooled Bombus terrestris fat body and ovary combined from workers with active or inactive ovaries that pseudoalign to the B. terrestris transcriptome using Kallisto.	Library	The name of the library in the following format: tissue_worker ovary activation_biological replicate_sequencing lane number
		total_reads	The total number of single-end reads in the library
		pseudoaligned_reads	The number of reads from the library that pseudoaligned to the B. terrestris transcriptome using Kallisto
		not_pseudoaligned_reads	The number of reads from the library that did not pseudoalign to the B. terrestris transcriptome using Kallisto
		percent_aligned	The percentage of reads from the library that pseudoaligned to the B. terrestris transcriptome using Kallisto
		mean_percentage_of_reads_pseudoaligned_per_sample	The mean overall percentage of reads that pseudoaligned for a sample, calculated by taking the mean of the overall pseudoalignment rate for the same libraries sequenced on lanes 1, 2 and 3 (L1, L2 and L3).
Table S43	Gene expression including differentially expressed genes from mRNA-seq of fat body and ovary combined of Bombus terrestris workers with active or inactive ovaries.	gene_symbol	The gene symbol for each gene
		OA_rep1	Normalised read counts from DESeq2 in OA_rep1 (ovary-active workers, biological replicate 1) for the given gene
		OA_rep2	Normalised read counts from DESeq2 in OA_rep2 (ovary-active workers, biological replicate 2) for the given gene
		OA_rep3	Normalised read counts from DESeq2 in OA_rep3 (ovary-active workers, biological replicate 3) for the given gene
		OI_rep1	Normalised read counts from DESeq2 in OI_rep1 (ovary-inactive workers, biological replicate 1) for the given gene
		OI_rep2	Normalised read counts from DESeq2 in OI_rep2 (ovary-inactive workers, biological replicate 2) for the given gene
		OI_rep3	Normalised read counts from DESeq2 in OI_rep3 (ovary-inactive workers, biological replicate 3) for the given gene
		baseMean	The mean of normalized counts for all samples returned by DESeq2
		log2FoldChange	The log2 fold change difference in normalized counts between ovary-active and ovary-inactive workers
		lfcSE	The standard error of the log2 fold change
		stat	The Wald statistic for comparing the normalized counts between ovary-active and ovary-inactive workers
		pvalue	The Wald test p-value for comparing the normalized counts between ovary-active and ovary-inactive workers
		padj	The Benjamini-Hochberg adjusted p-value of the Wald test
		DEG	Whether the gene is differentially expressed
		expression_with_ovary_activation	The direction of differential expression with respect to ovary activation. Up-regulated = more expressed in ovary-active workers than ovary-inactive workers, Down-regulated = more expressed in ovary-inactive workers than ovary-active workers
		gene_name	The name for each gene
Table S44	Numbers of reads in each mRNA-seq library of haploid eggs of Apis mellifera from Pires et al. (2016) that align to the A. mellifera genome using HISAT2.	Library	The name of the library
		unpaired_total	The total number of single-end (hence unpaired) reads in the library
		unpaired_aligned_none	The number of single-end reads that did not map to the genome
		unpaired_aligned_one	The number of single-end reads that mapped to only one location in the genome (i.e. mapped uniquely)
		unpaired_aligned_multi	The number of single-end reads that mapped to multiple locations in the genome (i.e. multi-mapping reads)
		overall_alignment_rate	The percentage of single-end reads that aligned to the genome (uniquely and multiply)
Table S45	Numbers of reads in each mRNA-seq library of haploid eggs of Apis mellifera from Pires et al. (2016) that pseudoalign to the A. mellifera transcriptome using Kallisto.	Library	The name of the library
		total_reads	The total number of single-end reads in the library
		pseudoaligned_reads	The number of reads from the library that pseudoaligned to the A. mellifera transcriptome using Kallisto
		not_pseudoaligned_reads	The number of reads from the library that did not pseudoalign to the A. mellifera transcriptome using Kallisto
		percent_aligned	The percentage of reads from the library that pseudoaligned to the A. mellifera transcriptome using Kallisto
Table S46	List of genes expressed in Apis mellifera haploid egg data from Pires et al. (2016).	symbol	Apis mellifera gene symbol for a given gene
		M2H	zFPKM value for a given gene in M2H
		name	Apis mellifera gene name for a given gene
Table S47	Gene ontology (GO) terms associated with differentially expressed genes (DEGs) from mRNA-seq of ovary from Apis mellifera workers from Duncan et al. (2020) and fat body and ovary from A. mellifera workers from Galbraith et al. (2016) with active or inactive ovaries.	Data	The data set whose differentially expressed genes were used for the enriched gene ontology analysis
		Expression with ovary activation	The direction of differential expression with respect to ovary activation. Up-regulated = more expressed in ovary-active workers than ovary-inactive workers, Down-regulated = more expressed in ovary-inactive workers than ovary-active workers
		Ontology	The type of GO term i.e. Biological Process
		GO term ID	The GO term ID number of each GO term
		GO term description	The GO term description (also includes descriptions for analyses that found no significantly enriched GO terms)
		Gene ratio	The ratio of the number of genes associated with the given GO term in the gene list compared to the total number of genes in the gene list
		Background gene ratio	The ratio of the number of genes associated with the given GO term in the background gene list (all expressed genes)
		p value	The calculated p value for each GO term
		Adjusted p value	The Benjamini-Hochberg adjusted p value
		q value	The FDR q value adjusted p value
		Flybase gene ID	The Flybase IDs for the Drosophila melanogaster orthologs from each gene list which make up the enriched GO term
		Redundant	whether a GO term was denoted as redundant (0 = no, 1 = yes) by GoSemSim, redundant GO terms highlighted in gray
Table S48	Gene ontology (GO) terms associated with differentially expressed genes (DEGs) with a single copy orthologs in Apis mellifera and Drosophila melanogaster from mRNA-seq of fat body and ovary combined, or only ovary, of Bombus terrestris workers with active or inactive ovaries in the current study.	Data	The data set whose differentially expressed genes were used for the enriched gene ontology analysis
		Expression with ovary activation	The direction of differential expression with respect to ovary activation. Up-regulated = more expressed in ovary-active workers than ovary-inactive workers, Down-regulated = more expressed in ovary-inactive workers than ovary-active workers
		Ontology	The type of GO term i.e. Biological Process
		GO term ID	The GO term ID number of each GO term
		GO term description	The GO term description (also includes descriptions for analyses that found no significantly enriched GO terms)
		Gene ratio	The ratio of the number of genes associated with the given GO term in the gene list compared to the total number of genes in the gene list
		Background gene ratio	The ratio of the number of genes associated with the given GO term in the background gene list (all expressed genes)
		p value	The calculated p value for each GO term
		Adjusted p value	The Benjamini-Hochberg adjusted p value
		q value	The FDR q value adjusted p value
		Flybase gene ID	The Flybase IDs for the Drosophila melanogaster orthologs from each gene list which make up the enriched GO term
		Redundant	whether a GO term was denoted as redundant (0 = no, 1 = yes) by GoSemSim, redundant GO terms highlighted in gray
Table S49	Numbers of reads in each mRNA-seq library of pooled Bombus terrestris worker- and queen-destined larvae that align to the B. terrestris genome using HISAT2.	Library	The name of the library
		unpaired_total	The total number of single-end (hence unpaired) reads in the library
		unpaired_aligned_none	The number of single-end reads that did not map to the genome
		unpaired_aligned_one	The number of single-end reads that mapped to only one location in the genome (i.e. mapped uniquely)
		unpaired_aligned_multi	The number of single-end reads that mapped to multiple locations in the genome (i.e. multi-mapping reads)
		overall_alignment_rate	The percentage of single-end reads that aligned to the genome (uniquely and multiply)
Table S50	Numbers of reads in each mRNA-seq library of pooled Bombus terrestris worker- and queen-destined larvae that pseudoalign to the B. terrestris transcriptome using Kallisto.	Library	The name of the library in the following format: tissue_worker ovary activation_biological replicate_sequencing lane number
		total_reads	The total number of single-end reads in the library
		pseudoaligned_reads	The number of reads from the library that pseudoaligned to the B. terrestris transcriptome using Kallisto
		not_pseudoaligned_reads	The number of reads from the library that did not pseudoalign to the B. terrestris transcriptome using Kallisto
		percent_aligned	The percentage of reads from the library that pseudoaligned to the B. terrestris transcriptome using Kallisto
Table S51	Gene expression including differentially expressed genes from mRNA-seq of pooled Bombus terrestris worker- and queen-destined larvae.	gene_symbol	The gene symbol for each gene
		EQ1	Normalised read counts from DESeq2 in EQ1 (early-instar queen-destined larvae, biological replicate 1) for the given gene
		EQ2	Normalised read counts from DESeq2 in EQ2 (early-instar queen-destined larvae, biological replicate 2) for the given gene
		EQ3	Normalised read counts from DESeq2 in EQ3 (early-instar queen-destined larvae, biological replicate 3) for the given gene
		EW1	Normalised read counts from DESeq2 in EW1 (early-instar worker-destined larvae, biological replicate 1) for the given gene
		EW2	Normalised read counts from DESeq2 in EW2 (early-instar worker-destined larvae, biological replicate 2) for the given gene
		EW3	Normalised read counts from DESeq2 in EW3 (early-instar worker-destined larvae, biological replicate 3) for the given gene
		MQ1	Normalised read counts from DESeq2 in MQ1 (mid-instar queen-destined larvae, biological replicate 1) for the given gene
		MQ2	Normalised read counts from DESeq2 in MQ2 (mid-instar queen-destined larvae, biological replicate 2) for the given gene
		MQ4	Normalised read counts from DESeq2 in MQ4 (mid-instar queen-destined larvae, biological replicate 4) for the given gene
		MW2	Normalised read counts from DESeq2 in MW2 (mid-instar worker-destined larvae, biological replicate 2) for the given gene
		MW3	Normalised read counts from DESeq2 in MW3 (mid-instar worker-destined larvae, biological replicate 3) for the given gene
		LQ1	Normalised read counts from DESeq2 in LQ1 (late-instar queen-destined larvae, biological replicate 1) for the given gene
		LQ2	Normalised read counts from DESeq2 in LQ2 (late-instar queen-destined larvae, biological replicate 2) for the given gene
		LQ4	Normalised read counts from DESeq2 in LQ4 (late-instar queen-destined larvae, biological replicate 4) for the given gene
		LW1	Normalised read counts from DESeq2 in LW1 (late-instar worker-destined larvae, biological replicate 1) for the given gene
		LW2	Normalised read counts from DESeq2 in LW2 (late-instar worker-destined larvae, biological replicate 2) for the given gene
		LW3	Normalised read counts from DESeq2 in LW3 (late-instar worker-destined larvae, biological replicate 3) for the given gene
		baseMean	The mean of normalized counts for all samples returned by DESeq2
		log2FoldChange_E	The log2 fold change difference in normalized counts between early-instar queen- and worker-destined larvae
		lfcSE_E	The standard error of the log2 fold change between early-instar queen- and worker-destined larvae
		stat_E	The Wald statistic for comparing the normalized counts between early-instar queen- and worker-destined larvae
		pvalue_E	The Wald test p-value for comparing the normalized counts between early-instar queen- and worker-destined larvae
		padj_E	The Benjamini-Hochberg adjusted p-value of the Wald test between early-instar queen- and worker-destined larvae
		DEG_E	Whether the gene is differentially expressed between early-instar queen- and worker-destined larvae
		caste_with_highest_expression_E	The caste with the highest expression between early-instar queen- and worker-destined larvae. Queen-destined larvae = more expressed in early-instar queen-destined larvae than early-instar worker-destined larvae, worker-destined larvae = more expressed in early-instar worker-destined larvae than early-instar queen-destined larvae
		log2FoldChange_M	The log2 fold change difference in normalized counts between mid-instar queen- and worker-destined larvae
		lfcSE_M	The standard error of the log2 fold change between mid-instar queen- and worker-destined larvae
		stat_M	The Wald statistic for comparing the normalized counts between mid-instar queen- and worker-destined larvae
		pvalue_M	The Wald test p-value for comparing the normalized counts between mid-instar queen- and worker-destined larvae
		padj_M	The Benjamini-Hochberg adjusted p-value of the Wald test between mid-instar queen- and worker-destined larvae
		DEG_M	Whether the gene is differentially expressed between mid-instar queen- and worker-destined larvae
		caste_with_highest_expression_M	The caste with the highest expression between mid-instar queen- and worker-destined larvae. Queen-destined larvae = more expressed in mid-instar queen-destined larvae than mid-instar worker-destined larvae, worker-destined larvae = more expressed in mid-instar worker-destined larvae than mid-instar queen-destined larvae
		log2FoldChange_L	The log2 fold change difference in normalized counts between late-instar queen- and worker-destined larvae
		lfcSE_L	The standard error of the log2 fold change between late-instar queen- and worker-destined larvae
		stat_L	The Wald statistic for comparing the normalized counts between late-instar queen- and worker-destined larvae
		pvalue_L	The Wald test p-value for comparing the normalized counts between late-instar queen- and worker-destined larvae
		padj_L	The Benjamini-Hochberg adjusted p-value of the Wald test between late-instar queen- and worker-destined larvae
		DEG_L	Whether the gene is differentially expressed between late-instar queen- and worker-destined larvae
		caste_with_highest_expression_L	The caste with the highest expression between late-instar queen- and worker-destined larvae. Queen-destined larvae = more expressed in late-instar queen-destined larvae than late-instar worker-destined larvae, worker-destined larvae = more expressed in late-instar worker-destined larvae than late-instar queen-destined larvae
		gene_name	The name for each gene
Table S52	Gene ontology (GO) terms associated with differentially expressed genes (DEGs) from mRNA-seq of pooled Bombus terrestris worker- and queen-destined larvae.	Data	The data set whose differentially expressed genes were used for the enriched gene ontology analysis
		Larval instar	The larval instar (early, mid or late) that the DEGs from Collins et al. (2021) were isolated from
		Expression in queen-destined larvae	The direction of differential expression with respect to caste. Up-regulated = more expressed in queen-destined larvae than worker-destined larvae, Down-regulated = more expressed in worker-destined larvae than queen-destined larvae
		Ontology	The type of GO term i.e. Biological Process
		GO term ID	The GO term ID number of each GO term
		GO term description	The GO term description (also includes descriptions for analyses that found no significantly enriched GO terms)
		Gene ratio	The ratio of the number of genes associated with the given GO term in the gene list compared to the total number of genes in the gene list
		Background gene ratio	The ratio of the number of genes associated with the given GO term in the background gene list (all expressed genes)
		p value	The calculated p value for each GO term
		Adjusted p value	The Benjamini-Hochberg adjusted p value
		q value	The FDR q value adjusted p value
		Flybase gene ID	The Flybase IDs for the Drosophila melanogaster orthologs from each gene list which make up the enriched GO term
		Redundant	whether a GO term was denoted as redundant (0 = no, 1 = yes) by GoSemSim, redundant GO terms highlighted in gray

## Sheet: Table S1
Library	Tissue	Number of reads	Total number of reads per sample
01_NEL0067581_exp1a_brain_OI_rep1_L1	brain	11131069	33486809
02_NEL0067581_exp1a_brain_OI_rep1_L2	brain	11169340
03_NEL0067581_exp1a_brain_OI_rep1_L3	brain	11186400
04_NEL0067581_exp1a_brain_OI_rep2_L1	brain	12452394	37435947
05_NEL0067581_exp1a_brain_OI_rep2_L2	brain	12484577
06_NEL0067581_exp1a_brain_OI_rep2_L3	brain	12498976
07_NEL0067581_exp1a_brain_OI_rep3_L1	brain	10972066	32973759
08_NEL0067581_exp1a_brain_OI_rep3_L2	brain	10992151
09_NEL0067581_exp1a_brain_OI_rep3_L3	brain	11009542
10_NEL0067581_exp1a_brain_OA_rep1_L1	brain	11064309	33250051
11_NEL0067581_exp1a_brain_OA_rep1_L2	brain	11083839
12_NEL0067581_exp1a_brain_OA_rep1_L3	brain	11101903
13_NEL0067581_exp1a_brain_OA_rep2_L1	brain	11481831	34518435
14_NEL0067581_exp1a_brain_OA_rep2_L2	brain	11510646
15_NEL0067581_exp1a_brain_OA_rep2_L3	brain	11525958
16_NEL0067581_exp1a_brain_OA_rep3_L1	brain	10366385	31168618
17_NEL0067581_exp1a_brain_OA_rep3_L2	brain	10392632
18_NEL0067581_exp1a_brain_OA_rep3_L3	brain	10409601
		Mean	3.38056e+07
Library	Tissue	Number of reads	Total number of reads per sample
19_NEL0067581_exp1a_fatbody_OI_rep1_L1	fat body	10189833	30633835
20_NEL0067581_exp1a_fatbody_OI_rep1_L2	fat body	10212746
21_NEL0067581_exp1a_fatbody_OI_rep1_L3	fat body	10231256
22_NEL0067581_exp1a_fatbody_OI_rep2_L1	fat body	13283716	39923176
23_NEL0067581_exp1a_fatbody_OI_rep2_L2	fat body	13303026
24_NEL0067581_exp1a_fatbody_OI_rep2_L3	fat body	13336434
25_NEL0067581_exp1a_fatbody_OI_rep3_L1	fat body	12691777	38142946
26_NEL0067581_exp1a_fatbody_OI_rep3_L2	fat body	12718750
27_NEL0067581_exp1a_fatbody_OI_rep3_L3	fat body	12732419
28_NEL0067581_exp1a_fatbody_OA_rep1_L1	fat body	11286633	33943353
29_NEL0067581_exp1a_fatbody_OA_rep1_L2	fat body	11317968
30_NEL0067581_exp1a_fatbody_OA_rep1_L3	fat body	11338752
31_NEL0067581_exp1a_fatbody_OA_rep2_L1	fat body	9426302	28340423
32_NEL0067581_exp1a_fatbody_OA_rep2_L2	fat body	9452036
33_NEL0067581_exp1a_fatbody_OA_rep2_L3	fat body	9462085
34_NEL0067581_exp1a_fatbody_OA_rep3_L1	fat body	11357354	34133186
35_NEL0067581_exp1a_fatbody_OA_rep3_L2	fat body	11390294
36_NEL0067581_exp1a_fatbody_OA_rep3_L3	fat body	11385538
		Mean	3.41862e+07
Library	Tissue	Number of reads	Total number of reads per sample
37_NEL0067581_exp1a_ovary_OI_rep1_L1	ovary	11679296	35106323
38_NEL0067581_exp1a_ovary_OI_rep1_L2	ovary	11706259
39_NEL0067581_exp1a_ovary_OI_rep1_L3	ovary	11720768
40_NEL0067581_exp1a_ovary_OI_rep2_L1	ovary	12994705	39066451
41_NEL0067581_exp1a_ovary_OI_rep2_L2	ovary	13027902
42_NEL0067581_exp1a_ovary_OI_rep2_L3	ovary	13043844
43_NEL0067581_exp1a_ovary_OI_rep3_L1	ovary	9795512	29451391
44_NEL0067581_exp1a_ovary_OI_rep3_L2	ovary	9818073
45_NEL0067581_exp1a_ovary_OI_rep3_L3	ovary	9837806
46_NEL0067581_exp1a_ovary_OA_rep1_L1	ovary	11913238	35817836
47_NEL0067581_exp1a_ovary_OA_rep1_L2	ovary	11941107
48_NEL0067581_exp1a_ovary_OA_rep1_L3	ovary	11963491
49_NEL0067581_exp1a_ovary_OA_rep2_L1	ovary	11319344	34043742
50_NEL0067581_exp1a_ovary_OA_rep2_L2	ovary	11349063
51_NEL0067581_exp1a_ovary_OA_rep2_L3	ovary	11375335
52_NEL0067581_exp1a_ovary_OA_rep3_L1	ovary	9987469	30030872
53_NEL0067581_exp1a_ovary_OA_rep3_L2	ovary	10012152
54_NEL0067581_exp1a_ovary_OA_rep3_L3	ovary	10031251
		Mean	3.39194e+07
Library	Tissue	Number of reads
55_NEL0067581_exp1a_egg_rep1	egg	65930179
56_NEL0067581_exp1a_egg_rep2	egg	67851327
	Mean	66890753

## Sheet: Table S2
Library	Tissue	total_reads	pseudoaligned_reads	not_pseudoaligned_reads	percent_aligned	mean_percentage_of_reads_pseudoaligned_per_sample
01_NEL0067581_exp1a_brain_OI_rep1_L1	Brain	11131069	8350542	2780527	75.0201	75.3253
02_NEL0067581_exp1a_brain_OI_rep1_L2	Brain	11169340	8423804	2745536	75.419
03_NEL0067581_exp1a_brain_OI_rep1_L3	Brain	11186400	8449853	2736547	75.5368
04_NEL0067581_exp1a_brain_OI_rep2_L1	Brain	12452394	9421309	3031085	75.6586	75.9655
05_NEL0067581_exp1a_brain_OI_rep2_L2	Brain	12484577	9495767	2988810	76.06
06_NEL0067581_exp1a_brain_OI_rep2_L3	Brain	12498976	9521462	2977514	76.1779
07_NEL0067581_exp1a_brain_OI_rep3_L1	Brain	10972066	8284195	2687871	75.5026	75.8079
08_NEL0067581_exp1a_brain_OI_rep3_L2	Brain	10992151	8344253	2647898	75.911
09_NEL0067581_exp1a_brain_OI_rep3_L3	Brain	11009542	8368349	2641193	76.01
10_NEL0067581_exp1a_brain_OA_rep1_L1	Brain	11064309	8197637	2866672	74.0908	74.3752
11_NEL0067581_exp1a_brain_OA_rep1_L2	Brain	11083839	8254852	2828987	74.4765
12_NEL0067581_exp1a_brain_OA_rep1_L3	Brain	11101903	8277401	2824502	74.5584
13_NEL0067581_exp1a_brain_OA_rep2_L1	Brain	11481831	9074029	2407802	79.0295	79.3575
14_NEL0067581_exp1a_brain_OA_rep2_L2	Brain	11510646	9145553	2365093	79.453
15_NEL0067581_exp1a_brain_OA_rep2_L3	Brain	11525958	9173524	2352434	79.5901
16_NEL0067581_exp1a_brain_OA_rep3_L1	Brain	10366385	7792294	2574091	75.1689	75.4725
17_NEL0067581_exp1a_brain_OA_rep3_L2	Brain	10392632	7852792	2539840	75.5611
18_NEL0067581_exp1a_brain_OA_rep3_L3	Brain	10409601	7878757	2530844	75.6874
Sample	Tissue	total_reads	pseudoaligned_reads	not_pseudoaligned_reads	percent_aligned	mean_percentage_of_reads_pseudoaligned_per_sample
19_NEL0067581_exp1a_fatbody_OI_rep1_L1	Fat body	10189833	8745465	1444368	85.8254	86.1752
20_NEL0067581_exp1a_fatbody_OI_rep1_L2	Fat body	10212746	8811703	1401043	86.2814
21_NEL0067581_exp1a_fatbody_OI_rep1_L3	Fat body	10231256	8841737	1389519	86.4189
22_NEL0067581_exp1a_fatbody_OI_rep2_L1	Fat body	13283716	11410173	1873543	85.8959	86.24
23_NEL0067581_exp1a_fatbody_OI_rep2_L2	Fat body	13303026	11486984	1816042	86.3487
24_NEL0067581_exp1a_fatbody_OI_rep2_L3	Fat body	13336434	11532724	1803710	86.4753
25_NEL0067581_exp1a_fatbody_OI_rep3_L1	Fat body	12691777	10887248	1804529	85.7819	86.1363
26_NEL0067581_exp1a_fatbody_OI_rep3_L2	Fat body	12718750	10968271	1750479	86.237
27_NEL0067581_exp1a_fatbody_OI_rep3_L3	Fat body	12732419	10999525	1732894	86.3899
28_NEL0067581_exp1a_fatbody_OA_rep1_L1	Fat body	11286633	9704186	1582447	85.9795	86.326
29_NEL0067581_exp1a_fatbody_OA_rep1_L2	Fat body	11317968	9782376	1535592	86.4323
30_NEL0067581_exp1a_fatbody_OA_rep1_L3	Fat body	11338752	9815521	1523231	86.5661
31_NEL0067581_exp1a_fatbody_OA_rep2_L1	Fat body	9426302	8084041	1342261	85.7605	86.1006
32_NEL0067581_exp1a_fatbody_OA_rep2_L2	Fat body	9452036	8146608	1305428	86.1889
33_NEL0067581_exp1a_fatbody_OA_rep2_L3	Fat body	9462085	8170738	1291347	86.3524
34_NEL0067581_exp1a_fatbody_OA_rep3_L1	Fat body	11357354	9796780	1560574	86.2594	86.6013
35_NEL0067581_exp1a_fatbody_OA_rep3_L2	Fat body	11390294	9875889	1514405	86.7044
36_NEL0067581_exp1a_fatbody_OA_rep3_L3	Fat body	11385538	9887210	1498328	86.8401
Sample	Tissue	total_reads	pseudoaligned_reads	not_pseudoaligned_reads	percent_aligned	mean_percentage_of_reads_pseudoaligned_per_sample
37_NEL0067581_exp1a_ovary_OI_rep1_L1	Ovary	11679296	9003061	2676235	77.0856	77.3723
38_NEL0067581_exp1a_ovary_OI_rep1_L2	Ovary	11706259	9065692	2640567	77.4431
39_NEL0067581_exp1a_ovary_OI_rep1_L3	Ovary	11720768	9093927	2626841	77.5881
40_NEL0067581_exp1a_ovary_OI_rep2_L1	Ovary	12994705	10354791	2639914	79.6847	80.0188
41_NEL0067581_exp1a_ovary_OI_rep2_L2	Ovary	13027902	10437147	2590755	80.1138
42_NEL0067581_exp1a_ovary_OI_rep2_L3	Ovary	13043844	10468726	2575118	80.258
43_NEL0067581_exp1a_ovary_OI_rep3_L1	Ovary	9795512	7687893	2107619	78.4838	78.8029
44_NEL0067581_exp1a_ovary_OI_rep3_L2	Ovary	9818073	7745553	2072520	78.8908
45_NEL0067581_exp1a_ovary_OI_rep3_L3	Ovary	9837806	7775228	2062578	79.0342
46_NEL0067581_exp1a_ovary_OA_rep1_L1	Ovary	11913238	9480973	2432265	79.5835	79.9053
47_NEL0067581_exp1a_ovary_OA_rep1_L2	Ovary	11941107	9553557	2387550	80.0056
48_NEL0067581_exp1a_ovary_OA_rep1_L3	Ovary	11963491	9585968	2377523	80.1268
49_NEL0067581_exp1a_ovary_OA_rep2_L1	Ovary	11319344	8943073	2376271	79.007	79.3303
50_NEL0067581_exp1a_ovary_OA_rep2_L2	Ovary	11349063	9014533	2334530	79.4298
51_NEL0067581_exp1a_ovary_OA_rep2_L3	Ovary	11375335	9049538	2325797	79.554
52_NEL0067581_exp1a_ovary_OA_rep3_L1	Ovary	9987469	7675920	2311549	76.8555	77.1589
53_NEL0067581_exp1a_ovary_OA_rep3_L2	Ovary	10012152	7734985	2277167	77.256
54_NEL0067581_exp1a_ovary_OA_rep3_L3	Ovary	10031251	7760697	2270554	77.3652

## Sheet: Table S3
Library	total_reads	pseudoaligned_reads	not_pseudoaligned_reads	percent_aligned
egg_rep1	65930179	50166010	15764169	76.0896
egg_rep2	67851327	52324103	15527224	77.1158

## Sheet: Table S4
Symbol	egg_rep1	egg_rep2	Name
fem	-1.04875	-1.04954	feminizer
Kr-h1	0.622789	0.505974	kruppel homolog 1
LOC100628631	-0.0473507	-0.237124	cGMP-dependent protein kinase, isozyme 2 forms cD4/T1/T3A/T3B
LOC100631054	-0.960431	-1.01342	embryonic polarity protein dorsal
LOC100631059	0.529324	0.426254	NF-kappa-B inhibitor cactus
LOC100631064	-0.825578	-1.14364	multivesicular body subunit 12A
LOC100631065	-1.17757	-1.10894	group XIIA secretory phospholipase A2
LOC100631066	2.06038	1.64516	40S ribosomal protein S5
LOC100631072	-0.343694	-0.425329	nuclear factor NF-kappa-B p100 subunit
LOC100631073	-0.141822	-0.157469	CD109 antigen
LOC100631077	2.39198	2.17218	60S ribosomal protein L13
LOC100631082	0.596024	0.438588	homeotic protein antennapedia
LOC100631084	2.72613	2.26588	elongation factor 1-alpha
LOC100631087	1.583	1.42716	arginine kinase
LOC100631090	-0.0815191	-1.95692	histone H3.3
LOC100631091	-1.10253	-1.02212	stress-activated protein kinase JNK
LOC100631092	-0.259392	-0.305892	dual specificity mitogen-activated protein kinase kinase hemipterous
LOC100631093	0.513855	0.560198	mitogen-activated protein kinase kinase kinase 7
LOC100631094	-0.0483312	0.0020108	myeloid differentiation primary response protein MyD88
LOC100642190	-0.329915	-0.28997	uncharacterized protein LOC100642190
LOC100642191	-0.943384	-0.953507	PH-interacting protein
LOC100642192	-0.732883	-0.611157	uncharacterized protein LOC100642192
LOC100642194	-1.14691	-0.999371	NKAP family protein CG6066
LOC100642195	0.396088	0.41347	orphan steroid hormone receptor 2
LOC100642196	-0.772903	-0.86652	protein split ends
LOC100642197	1.35246	1.3631	WD repeat-containing protein 46
LOC100642200	-0.0825793	-0.189809	long-chain fatty acid transport protein 4
LOC100642201	-0.972677	-0.933762	glycerol 2-dehydrogenase (NADP(+))
LOC100642203	0.711135	0.851762	protein distal antenna
LOC100642204	-2.54586	-2.87058	solute carrier family 35 member G1
LOC100642205	-2.00334	-2.2954	protein krueppel
LOC100642206	1.01891	0.847713	signal peptidase complex subunit 3
LOC100642207	-0.939449	-1.06127	CDK-activating kinase assembly factor MAT1
LOC100642209	2.04656	1.94622	methyl farnesoate epoxidase
LOC100642211	-0.582718	-0.527804	uncharacterized protein LOC100642211
LOC100642212	-1.8331	-1.97468	uncharacterized protein LOC100642212
LOC100642213	0.0434133	0.166622	cullin-4A
LOC100642214	-0.217111	-0.0809717	uncharacterized protein LOC100642214
LOC100642216	-2.78206	-2.73562	dynein heavy chain 10, axonemal
LOC100642217	-1.40432	-1.35606	pseudouridine-metabolizing bifunctional protein C1861.05
LOC100642218	-1.43634	-1.48615	nicotinate phosphoribosyltransferase
LOC100642220	0.177051	0.0899227	39S ribosomal protein L41, mitochondrial
LOC100642221	-1.49396	-1.87438	pseudouridine-5'-phosphatase
LOC100642223	-0.0321476	-0.695656	mannose-1-phosphate guanyltransferase beta
LOC100642224	1.11898	1.06483	26S proteasome non-ATPase regulatory subunit 11
LOC100642225	-0.352273	-0.340993	phosphatidylinositol N-acetylglucosaminyltransferase subunit Q
LOC100642226	-0.921799	-1.49592	protein Malvolio
LOC100642227	-2.80688	-2.99939	uncharacterized protein LOC100642227
LOC100642228	-0.75621	-0.668924	DNA-binding protein RFX2
LOC100642229	-0.582001	-0.689002	macoilin-1
LOC100642230	-0.106856	-0.0699362	ubiquinol-cytochrome-c reductase complex assembly factor 1
LOC100642234	0.0738342	0.0788874	zinc finger protein 543
LOC100642235	-1.36321	-1.46303	alpha-(1,3)-fucosyltransferase C
LOC100642237	-2.74698	-2.74167	cytochrome c oxidase subunit 6B1
LOC100642240	1.374	1.33744	protein alan shepard
LOC100642241	-1.02274	-1.18509	uncharacterized protein LOC100642241
LOC100642243	0.65711	0.734913	golgin subfamily A member 2
LOC100642245	-0.28565	-0.466822	zinc finger protein 345
LOC100642246	-0.272208	-0.0911753	ataxin-7-like protein 3
LOC100642247	0.00915994	0.0271477	phosphatidylinositol 3-kinase catalytic subunit type 3
LOC100642249	-0.195805	-0.206456	vesicle transport protein GOT1B
LOC100642251	-0.266666	-0.214426	anaphase-promoting complex subunit 5
LOC100642253	-1.06124	-1.08386	succinate--hydroxymethylglutarate CoA-transferase
LOC100642254	0.749201	0.800458	general transcription factor IIE subunit 1
LOC100642255	0.0888845	0.137463	protein odr-4 homolog
LOC100642256	-0.593088	-1.00108	minor histocompatibility antigen H13
LOC100642257	-1.38515	-1.34162	3-hydroxyacyl-CoA dehydrogenase type-2-like
LOC100642258	-0.842664	-0.787422	uncharacterized protein F21D5.5
LOC100642259	-1.72792	-1.38418	transmembrane protein 186
LOC100642260	-1.42431	-1.60731	calcium homeostasis endoplasmic reticulum protein
LOC100642261	1.14649	0.968559	probable methylmalonate-semialdehyde dehydrogenase [acylating], mitochondrial
LOC100642262	-1.06961	-1.08362	xylosyltransferase oxt
LOC100642263	1.13861	1.06664	alkaline phosphatase
LOC100642264	-0.226682	-0.254009	NADP-dependent malic enzyme
LOC100642265	-1.93422	-2.55017	uncharacterized protein LOC100642265
LOC100642267	-0.112735	-0.0927066	GDP-Man:Man(3)GlcNAc(2)-PP-Dol alpha-1,2-mannosyltransferase
LOC100642269	-1.55982	-1.05907	meckelin
LOC100642270	-0.658357	-1.03384	sodium- and chloride-dependent transporter XTRP3
LOC100642271	-0.0140179	0.0378419	integrator complex subunit 11
LOC100642273	0.978431	1.09406	dnaJ homolog subfamily C member 11
LOC100642274	-1.23502	-1.30118	protein SYS1 homolog
LOC100642277	0.536968	0.48514	DNA-binding protein D-ETS-4
LOC100642278	-0.794977	-0.71829	uncharacterized protein LOC100642278
LOC100642280	0.49818	0.675207	protein will die slowly
LOC100642281	-0.648888	-0.643847	mediator of DNA damage checkpoint protein 1
LOC100642282	-0.665812	-0.628595	transmembrane protein 256 homolog
LOC100642283	1.25708	1.44365	histone chaperone asf1
LOC100642284	0.234258	0.185714	serine/threonine-protein phosphatase 6 regulatory subunit 3
LOC100642285	-2.04403	-2.48524	motile sperm domain-containing protein 2
LOC100642287	0.932742	1.03463	ER membrane protein complex subunit 7
LOC100642290	-0.737917	-0.462818	ras GTPase-activating protein 3
LOC100642291	0.594343	0.555418	phosphatidylserine synthase 1
LOC100642294	-1.11286	-1.12072	protein ABHD4
LOC100642299	1.0677	0.733842	unconventional myosin-XVIIIa
LOC100642300	0.864545	0.615034	guanine nucleotide-binding protein G(I)/G(S)/G(T) subunit beta-1
LOC100642301	-0.367871	-0.369555	CDP-diacylglycerol--glycerol-3-phosphate 3-phosphatidyltransferase, mitochondrial
LOC100642303	0.228042	0.277385	pantothenate kinase 3
LOC100642304	0.577244	0.75721	exosome complex component CSL4
LOC100642305	0.0802913	0.0596727	guanine nucleotide-binding protein G(o) subunit alpha
LOC100642306	-2.16767	-2.57396	protein I'm not dead yet
LOC100642307	-1.50843	-1.38054	tyrosine-protein kinase hopscotch
LOC100642308	0.128518	-0.0196113	glutathione S-transferase C-terminal domain-containing protein homolog
LOC100642309	0.682231	0.519444	transcription factor BTF3 homolog 4
LOC100642311	0.833995	0.92036	myotubularin-related protein DDB_G0290005
LOC100642312	0.724951	0.834699	ubiquitin-like-conjugating enzyme ATG3
LOC100642313	0.821526	0.86155	ubiquitin carboxyl-terminal hydrolase 46
LOC100642314	-1.0008	-0.968735	trafficking protein particle complex subunit 10
LOC100642315	0.705758	0.772113	nucleolar protein 56
LOC100642319	-0.0578859	-0.127661	nuclear pore complex protein Nup214
LOC100642320	0.858136	0.892062	uncharacterized protein LOC100642320
LOC100642321	-2.00342	-2.23064	uncharacterized protein LOC100642321
LOC100642322	-0.0435195	0.0292101	uncharacterized protein LOC100642322
LOC100642323	0.711148	0.722016	trafficking protein particle complex subunit 12
LOC100642325	-1.62783	-1.43763	dynein regulatory complex subunit 7
LOC100642326	0.82178	0.928984	uncharacterized protein LOC100642326
LOC100642327	-0.0450505	0.056908	non-canonical poly(A) RNA polymerase protein Trf4-1
LOC100642329	-1.37267	-1.3958	formin-binding protein 4
LOC100642330	-1.77784	-2.16293	cell adhesion molecule 4
LOC100642332	1.96807	1.73912	casein kinase I
LOC100642333	-0.957293	-1.24452	G1/S-specific cyclin-D2
LOC100642334	-1.65474	-1.66062	serine protease 7
LOC100642335	-0.0102766	0.0499554	mitochondrial intermediate peptidase
LOC100642336	-0.731851	-1.01815	bifunctional purine biosynthesis protein PURH
LOC100642338	-0.98047	-1.0632	homeotic protein spalt-major
LOC100642339	1.33374	1.19342	poly(U)-specific endoribonuclease homolog
LOC100642341	-0.121336	-0.0874295	zinc finger protein 511
LOC100642342	-0.161049	-0.131311	ras-related GTP-binding protein D
LOC100642344	-1.65082	-2.34991	UDP-N-acetylhexosamine pyrophosphorylase
LOC100642345	0.472104	0.590974	putative zinc metalloproteinase YIL108W
LOC100642346	-0.120497	-0.00780677	protein KTI12 homolog
LOC100642347	0.0547361	0.195877	transcription factor MafG
LOC100642348	-0.0905093	-0.151359	39S ribosomal protein L43, mitochondrial
LOC100642349	-0.181179	-0.0242862	cytosolic purine 5'-nucleotidase
LOC100642350	-0.373133	-1.90175	homeobox protein 2
LOC100642351	0.904479	-2.10351	leucine-rich repeat extensin-like protein 5
LOC100642353	-1.24221	-1.46865	guanine nucleotide-binding protein G(s) subunit alpha
LOC100642355	-2.64057	-2.5262	cell adhesion molecule 2
LOC100642356	0.254391	0.317741	probable E3 ubiquitin-protein ligase HERC4
LOC100642357	1.58835	1.36443	uncharacterized protein LOC100642357
LOC100642361	-1.89233	-2.05028	uracil phosphoribosyltransferase homolog
LOC100642362	-1.34206	-1.34624	AP-3 complex subunit delta-1
LOC100642363	0.49587	0.417998	splicing factor 3A subunit 1
LOC100642364	1.2318	1.24917	probable 26S proteasome non-ATPase regulatory subunit 3
LOC100642365	0.000999579	0.0205168	cysteine-rich protein 2-binding protein
LOC100642366	-1.26403	-1.22132	mucin-3A
LOC100642367	-1.09159	-1.25847	glutamine-rich protein 2
LOC100642370	-1.23985	-1.27043	uncharacterized protein C1orf112 homolog
LOC100642372	0.564601	0.67619	male-specific lethal 3 homolog
LOC100642373	-0.17127	-0.0334093	rab-like protein 3
LOC100642374	-2.16444	-2.28515	A-agglutinin anchorage subunit
LOC100642375	0.954197	0.866968	nuclear pore complex protein Nup93
LOC100642376	1.11676	1.04193	proteasome subunit beta type-2
LOC100642378	-1.56187	-1.3506	SH3 domain-binding protein 5 homolog
LOC100642379	-0.360592	-0.457474	tRNA (uracil-5-)-methyltransferase homolog A
LOC100642381	1.24174	1.17948	eukaryotic translation initiation factor 3 subunit G
LOC100642384	0.400328	0.43665	N-alpha-acetyltransferase 60
LOC100642385	-1.02287	-1.09417	nucleosome assembly protein 1-like 3
LOC100642386	1.31536	1.34971	speckle-type POZ protein
LOC100642387	1.82416	1.7935	cell death specification protein 2
LOC100642388	-0.664032	-0.553779	metallophosphoesterase 1 homolog
LOC100642389	1.57373	1.64036	protein pinocchio
LOC100642390	1.35995	1.20993	delta-1-pyrroline-5-carboxylate dehydrogenase, mitochondrial
LOC100642391	-0.191329	-0.172193	cytoplasmic phosphatidylinositol transfer protein 1
LOC100642392	0.610699	0.705201	uncharacterized protein LOC100642392
LOC100642394	-1.15311	-1.21192	probable serine/threonine-protein kinase DDB_G0282963
LOC100642395	-0.759793	-0.842593	protein trapped in endoderm-1
LOC100642396	-0.653554	-0.787359	nucleolar protein 6
LOC100642397	-0.0836922	-0.16644	uncharacterized protein LOC100642397
LOC100642398	-0.258778	-0.0526121	dynein regulatory complex protein 1
LOC100642399	0.174524	0.0653231	A disintegrin and metalloproteinase with thrombospondin motifs 3
LOC100642400	-0.681458	-0.626447	NA
LOC100642401	1.09281	0.988266	cytochrome c oxidase subunit 5A, mitochondrial
LOC100642402	-1.84184	-2.19782	uncharacterized protein LOC100642402
LOC100642403	0.0637372	0.0791441	vacuolar protein sorting-associated protein 26B-like
LOC100642405	1.47768	1.37445	ras-like protein 3
LOC100642406	0.535439	0.528006	CTP synthase
LOC100642408	-0.932216	-0.832254	serine/threonine-protein kinase ICK
LOC100642409	-0.307037	-0.269647	programmed cell death protein 2
LOC100642412	-0.0912612	-0.238819	axin-2
LOC100642413	0.350266	0.387274	protein transport protein Sec24C
LOC100642414	-0.00188669	0.168405	putative ribosome-binding factor A, mitochondrial
LOC100642416	0.317885	0.490575	uncharacterized protein LOC100642416
LOC100642417	1.00191	0.90136	COP9 signalosome complex subunit 8
LOC100642419	-0.275997	-0.128809	endophilin-B1
LOC100642421	-2.48954	-2.58139	galactoside 2-alpha-L-fucosyltransferase 3
LOC100642422	0.0446514	0.00936155	TBC1 domain family member 7
LOC100642423	0.928835	0.976118	probable 28S rRNA (cytosine(4447)-C(5))-methyltransferase
LOC100642424	1.02401	1.08664	activating molecule in BECN1-regulated autophagy protein 1
LOC100642425	-0.407362	-0.57423	GPI transamidase component PIG-S
LOC100642426	-0.295256	-0.288875	liprin-beta-1
LOC100642428	-0.202374	-0.250262	OTU domain-containing protein 7B
LOC100642429	-0.480406	-0.486722	protein EFR3 homolog cmp44E
LOC100642432	-0.107401	-0.210188	anaphase-promoting complex subunit 7
LOC100642433	-0.012508	0.26343	condensin complex subunit 2
LOC100642434	-0.626531	-0.552021	DNA-directed RNA polymerase II subunit GRINL1A
LOC100642435	-0.256543	-0.224167	mitotic checkpoint protein BUB3
LOC100642436	-1.36756	-1.44439	glutamate receptor ionotropic, kainate 2
LOC100642437	1.00892	0.930484	uncharacterized protein LOC100642437
LOC100642439	0.0830051	0.114355	enhancer of mRNA-decapping protein 3
LOC100642440	0.160303	0.116613	integrator complex subunit 4
LOC100642442	0.30437	0.509283	beta-1,3-glucan-binding protein
LOC100642444	-2.68884	-2.44445	arrestin domain-containing protein 2-like
LOC100642445	-0.55063	-0.856204	tRNA-specific adenosine deaminase 1
LOC100642447	-1.95215	-2.06066	homeobox protein Nkx-2.4
LOC100642448	-1.89715	-1.84723	transferrin receptor protein 1
LOC100642450	-0.589242	-0.835594	lysophospholipid acyltransferase 1
LOC100642451	-0.732701	-0.611723	adrenodoxin
LOC100642452	-1.56868	-2.03892	ankyrin-1
LOC100642454	2.10134	2.08737	L-xylulose reductase
LOC100642455	-0.0176194	0.0329612	transmembrane protein 230
LOC100642456	-0.591866	-0.540306	daple-like protein
LOC100642457	-1.33373	-1.63864	sodium/potassium-transporting ATPase subunit beta-1-interacting protein
LOC100642458	-0.775138	-0.587628	ammonium transporter Rh type A
LOC100642459	-2.86191	-2.8655	carbohydrate sulfotransferase 11
LOC100642461	0.465197	0.387857	40S ribosomal protein S12, mitochondrial
LOC100642462	-1.22437	-1.10086	cyclin-dependent kinase 2-interacting protein
LOC100642464	-0.0447739	-0.101981	ADP-ribosylation factor 6
LOC100642465	0.74074	0.341675	transitional endoplasmic reticulum ATPase TER94
LOC100642466	-1.8427	-1.61419	transmembrane protein 17
LOC100642467	0.0620016	0.0862448	atrophin-1
LOC100642468	0.908214	0.883093	casein kinase I
LOC100642469	1.04545	1.06166	uncharacterized protein LOC100642469
LOC100642470	1.4321	1.44182	traB domain-containing protein
LOC100642472	-0.291064	-0.319376	palmitoyltransferase ZDHHC23
LOC100642473	0.670039	0.614945	ATP-dependent RNA helicase Ddx1
LOC100642475	-0.741507	-0.764037	putative sodium-dependent multivitamin transporter
LOC100642477	-1.35029	-1.25452	tubulin-specific chaperone D
LOC100642479	0.0514541	-0.0224071	serine/threonine-protein kinase pakA-like
LOC100642481	0.119957	0.137054	THO complex subunit 6 homolog
LOC100642482	0.224802	0.296862	protein asteroid
LOC100642483	-0.240941	-0.214883	TBC1 domain family member 1
LOC100642485	0.554464	0.782591	ribonuclease P protein subunit p30
LOC100642486	0.154048	0.175959	probable cleavage and polyadenylation specificity factor subunit 2
LOC100642487	1.90844	2.10253	G kinase-anchoring protein 1
LOC100642492	1.01642	0.991748	Fanconi anemia group J protein homolog
LOC100642493	-1.64365	-1.63525	alpha-1,2-mannosyltransferase ALG9
LOC100642494	-0.490098	-0.397091	putative ATPase N2B
LOC100642495	0.903968	0.592477	dolichyl-diphosphooligosaccharide--protein glycosyltransferase subunit 2
LOC100642496	-0.644986	-0.885347	RNA pseudouridylate synthase domain-containing protein 2
LOC100642497	-0.343718	-1.6839	uncharacterized protein LOC100642497
LOC100642499	-0.737008	-0.805008	SH3 domain-containing protein Dlish
LOC100642500	-2.1717	-1.99979	uncharacterized protein LOC100642500
LOC100642502	-0.97077	-1.10654	biotin--protein ligase
LOC100642504	-1.31908	-1.20395	trichohyalin
LOC100642505	0.379057	0.429066	alpha-protein kinase 1
LOC100642506	-0.171866	-0.111974	RING finger protein 141
LOC100642507	0.527529	0.540797	DNA polymerase beta
LOC100642510	-1.04156	-1.05954	E3 ubiquitin-protein ligase Su(dx)
LOC100642511	1.37576	1.34977	peptidyl-prolyl cis-trans isomerase
LOC100642512	-1.93842	-1.87392	centrosomal protein of 120 kDa
LOC100642513	-1.13469	-1.17915	zinc finger protein 717
LOC100642514	-0.142139	-0.100651	fatty-acid amide hydrolase 2
LOC100642518	0.214752	0.322934	tetratricopeptide repeat protein 4
LOC100642519	0.265314	0.354277	palmitoyltransferase ZDHHC3
LOC100642520	-0.290936	-0.123252	coiled-coil domain-containing protein 94
LOC100642521	-1.22641	-1.2535	peroxisome biogenesis factor 10
LOC100642522	-0.964587	-1.11401	neurexin-4
LOC100642523	-1.01735	-1.05771	epimerase family protein SDR39U1
LOC100642524	-0.143386	0.00409513	uncharacterized protein LOC100642524
LOC100642526	-1.12017	-1.11505	uncharacterized protein LOC100642526
LOC100642527	0.0621111	0.175967	uncharacterized protein LOC100642527
LOC100642528	-1.2436	-1.68662	developmentally-regulated GTP-binding protein 2
LOC100642529	0.746065	0.805669	zinc finger protein 341
LOC100642530	0.370238	0.174792	sodium-independent sulfate anion transporter
LOC100642531	0.77655	1.02652	steroid receptor RNA activator 1
LOC100642532	0.0245939	-0.0490898	polycomb protein Asx
LOC100642534	-0.702382	-0.591304	ATP-dependent DNA helicase Q5
LOC100642535	0.218946	0.120543	nuclear receptor subfamily 4 group A member 2
LOC100642536	1.04607	1.03216	protein CDV3 homolog A
LOC100642537	2.1343	1.71824	40S ribosomal protein S18
LOC100642538	-0.909724	-0.817656	proline synthase co-transcribed bacterial homolog protein
LOC100642540	-1.46634	-1.52872	attractin-like protein 1
LOC100642541	-0.119699	-0.139605	vacuolar fusion protein CCZ1 homolog
LOC100642542	-0.171662	-0.136408	glucoside xylosyltransferase 1
LOC100642544	1.86722	1.58349	uncharacterized protein LOC100642544
LOC100642546	1.75536	1.7371	jerky protein homolog-like
LOC100642549	-0.693925	-1.94667	RPII140-upstream gene protein
LOC100642550	0.10266	0.0345439	protein FAM122A
LOC100642551	0.025539	0.0540825	lipoyl synthase, mitochondrial
LOC100642552	2.12594	1.78032	60S ribosomal protein L13a
LOC100642553	0.0345352	0.068574	mitochondrial coenzyme A transporter SLC25A42
LOC100642555	-0.528013	-1.79267	laminin subunit beta-1
LOC100642556	-2.14931	-2.12583	uncharacterized protein LOC100642556
LOC100642557	1.5709	1.78009	protein MIS12 homolog
LOC100642558	0.832933	0.806163	uncharacterized protein LOC100642558
LOC100642559	-0.969066	-0.887151	sulfotransferase 4A1
LOC100642560	-0.346017	-0.343579	28S ribosomal protein S10, mitochondrial
LOC100642561	1.2072	1.2041	bleomycin hydrolase
LOC100642563	-1.29643	-0.996188	UDP-N-acetylglucosamine transferase subunit ALG13 homolog
LOC100642565	0.440402	0.374697	uncharacterized protein LOC100642565
LOC100642566	-1.45375	-1.38171	uncharacterized protein LOC100642566
LOC100642567	0.493131	-0.0572329	cytochrome c oxidase subunit 4 isoform 1, mitochondrial
LOC100642568	-0.295538	-0.313821	DNA-directed RNA polymerase I subunit RPA1
LOC100642569	-0.47925	-0.365004	serine/arginine-rich splicing factor 7
LOC100642571	0.482717	0.292567	mediator of RNA polymerase II transcription subunit 13
LOC100642572	-0.258591	-0.256647	uncharacterized protein LOC100642572
LOC100642574	-1.04094	-1.70473	uncharacterized protein LOC100642574
LOC100642576	1.2914	1.24994	nuclear migration protein nudC
LOC100642577	-0.00132524	0.127597	mitochondrial genome maintenance exonuclease 1
LOC100642578	-0.628343	-0.588754	tetratricopeptide repeat protein 27
LOC100642579	-2.30057	-2.48775	prohormone-4
LOC100642580	0.374958	0.450063	WD repeat domain phosphoinositide-interacting protein 2
LOC100642581	0.836444	0.812959	solute carrier family 2, facilitated glucose transporter member 1
LOC100642583	-0.335422	-0.19553	LETM1 domain-containing protein 1
LOC100642584	-0.420137	-0.526842	uncharacterized protein LOC100642584
LOC100642585	0.0691982	-0.618287	T-complex protein 1 subunit delta
LOC100642587	-0.42616	-0.552145	uncharacterized protein LOC100642587
LOC100642590	0.00903296	0.247716	COMM domain-containing protein 8
LOC100642595	-2.45897	-2.43772	43 kDa receptor-associated protein of the synapse homolog
LOC100642596	-0.772946	-0.821993	E3 ubiquitin-protein ligase CBL-B
LOC100642598	-0.617781	-0.526455	uncharacterized protein LOC100642598
LOC100642600	0.747232	0.863867	ubiquitin-like modifier-activating enzyme 1
LOC100642601	-0.597802	-0.467713	pre-mRNA-splicing factor SYF1
LOC100642602	1.75004	1.72932	inorganic pyrophosphatase
LOC100642603	1.8281	1.78029	eukaryotic translation initiation factor 5A
LOC100642606	-1.02756	-0.967376	protein arginine N-methyltransferase 7
LOC100642608	-0.808165	-0.73077	coiled-coil domain-containing protein 86
LOC100642610	0.996623	0.831258	uncharacterized protein LOC100642610
LOC100642611	-2.37743	-1.97717	uncharacterized protein LOC100642611
LOC100642612	-0.211245	-0.119972	ADP-ribosylation factor-like protein 2-binding protein
LOC100642613	-1.00632	-0.953365	uncharacterized protein LOC100642613
LOC100642615	-2.40241	-2.55548	uncharacterized protein LOC100642615
LOC100642616	-1.35691	-1.41171	prohormone-1
LOC100642621	-0.0664979	-0.0152192	protein cereblon
LOC100642622	0.604223	0.476343	DNA-directed RNA polymerase II subunit RPB2
LOC100642623	1.26333	1.09377	26S protease regulatory subunit 6B
LOC100642624	-0.96561	-0.568468	uncharacterized protein LOC100642624
LOC100642625	-0.766185	-0.623795	PDF receptor
LOC100642626	0.769047	0.790544	39S ribosomal protein L37, mitochondrial
LOC100642627	0.457609	0.385142	rho guanine nucleotide exchange factor 7
LOC100642629	0.151464	-0.00129958	casein kinase I
LOC100642630	0.46911	0.610766	zinc finger protein 385B
LOC100642631	0.0886701	0.341829	uncharacterized protein LOC100642631
LOC100642632	0.751771	0.765412	gamma-glutamyltranspeptidase 1
LOC100642633	-1.49245	-1.44106	xylulose kinase
LOC100642634	-0.958445	-1.03081	digestive organ expansion factor homolog
LOC100642635	-0.920487	-1.0629	zinc finger protein 530
LOC100642636	0.637986	0.682563	NIF3-like protein 1
LOC100642637	0.297266	0.192852	lethal(2) giant larvae protein homolog 1
LOC100642638	-0.313089	-0.506113	uncharacterized protein LOC100642638
LOC100642639	-0.945533	-0.869525	putative homeodomain transcription factor
LOC100642640	1.22739	1.14449	myotubularin-related protein 14
LOC100642641	-1.52867	-1.36078	WD repeat-containing protein 63
LOC100642642	-0.200213	-0.375284	uncharacterized protein LOC100642642
LOC100642645	0.066167	0.0854695	WW domain-binding protein 2
LOC100642646	-0.0218999	-0.125528	transmembrane protein 50A
LOC100642647	-1.33919	-2.33099	cationic amino acid transporter 2
LOC100642648	-1.35146	-1.41845	ras-related protein Rab-40C
LOC100642649	0.681657	0.772564	probable RNA polymerase II nuclear localization protein SLC7A6OS
LOC100642650	-1.51832	-2.56252	elongation of very long chain fatty acids protein AAEL008004
LOC100642651	-1.04762	-1.02899	protein spire
LOC100642652	-0.490542	-0.854677	calcium-transporting ATPase sarcoplasmic/endoplasmic reticulum type
LOC100642654	1.57965	1.4213	importin subunit beta-1
LOC100642655	-1.82964	-2.63743	facilitated trehalose transporter Tret1-2 homolog
LOC100642656	-0.488523	-0.477805	mannose-P-dolichol utilization defect 1 protein homolog
LOC100642658	0.45696	0.454935	cytosolic Fe-S cluster assembly factor NUBP2 homolog
LOC100642659	0.201567	0.107696	coatomer subunit zeta-1
LOC100642660	0.462195	0.573786	vacuole membrane protein 1
LOC100642663	-0.012627	0.0385829	quinone oxidoreductase-like protein 2
LOC100642664	0.763033	0.725664	UTP--glucose-1-phosphate uridylyltransferase
LOC100642665	0.891161	0.624195	myotubularin-related protein 3
LOC100642666	0.671306	0.787183	uncharacterized protein LOC100642666
LOC100642667	-2.34291	-2.24616	putative fatty acyl-CoA reductase CG5065
LOC100642668	1.16001	0.988826	histone acetyltransferase KAT7
LOC100642669	-0.700368	-0.911924	uncharacterized protein LOC100642669
LOC100642670	-0.341761	-0.513688	probable DNA-directed RNA polymerases I and III subunit RPAC2
LOC100642672	0.210114	0.0419229	selT-like protein
LOC100642673	1.03	0.939259	proteasome subunit alpha type-1
LOC100642674	-1.57831	-1.85522	dystrophin, isoforms A/C/F/G/H
LOC100642679	-0.581566	-0.515196	microtubule-associated proteins 1A/1B light chain 3A
LOC100642680	-1.98462	-2.0648	leucine-rich repeat-containing protein 20
LOC100642681	0.206274	0.27695	methyltransferase-like protein 2-A
LOC100642682	-1.91693	-1.60519	uncharacterized protein LOC100642682
LOC100642683	-1.24614	-1.2205	uncharacterized protein LOC100642683
LOC100642684	2.13625	2.17336	arrestin domain-containing protein 17
LOC100642686	-1.49502	-1.82681	titin
LOC100642687	-1.53333	-1.79732	regulator of microtubule dynamics protein 1-like
LOC100642688	0.239279	0.293521	transcription factor mef2A
LOC100642689	0.125422	0.039491	protein polybromo-1
LOC100642690	-0.470089	-0.31173	DNA repair endonuclease XPF
LOC100642691	-0.0447554	0.00111566	ribosomal RNA processing protein 1 homolog
LOC100642692	0.803544	0.903127	probable serine/threonine-protein kinase DDB_G0282963
LOC100642693	0.818721	0.512766	CCR4-NOT transcription complex subunit 1
LOC100642694	1.87324	1.82215	CKLF-like MARVEL transmembrane domain-containing protein 4
LOC100642696	0.130204	0.151496	uncharacterized protein C7orf26 homolog
LOC100642697	-1.79756	-2.85473	transmembrane protein 268
LOC100642700	0.0050748	-0.0869998	uncharacterized protein LOC100642700
LOC100642701	0.174994	0.192296	NF-kappa-B-repressing factor
LOC100642702	0.191156	0.150447	DNA-directed RNA polymerase II 16 kDa polypeptide
LOC100642703	0.094828	0.244944	zinc finger CCCH domain-containing protein 3
LOC100642705	0.409418	0.283038	YEATS domain-containing protein 2
LOC100642706	-0.156444	-0.269634	general transcriptional corepressor trfA
LOC100642707	0.692908	0.598293	dihydropteridine reductase
LOC100642708	0.560521	0.570915	cytochrome c-type heme lyase
LOC100642712	0.319104	0.422256	exosome complex component rrp45
LOC100642713	-0.676774	-0.951775	FK506-binding protein 59
LOC100642714	-0.436546	-0.446719	formin-binding protein 4-like
LOC100642716	0.391651	0.409768	protein PAT1 homolog 1
LOC100642718	-0.202803	-0.152998	uncharacterized protein LOC100642718
LOC100642719	-0.322908	-0.417992	myosin-IB
LOC100642720	0.802621	0.795002	basic salivary proline-rich protein 2
LOC100642722	-0.833319	-1.09419	menin
LOC100642724	0.861852	0.938974	probable isocitrate dehydrogenase [NAD] subunit alpha, mitochondrial
LOC100642725	-1.43139	-1.30299	poly(U)-specific endoribonuclease homolog
LOC100642726	1.19154	1.0417	eukaryotic translation initiation factor 3 subunit A
LOC100642727	1.41276	1.41771	DTW domain-containing protein 2
LOC100642728	-1.06984	-0.959327	three prime repair exonuclease 2
LOC100642729	-0.501188	-0.45565	protein HGH1 homolog
LOC100642730	-0.396883	-0.934691	innexin inx1
LOC100642733	2.10367	2.02904	60S ribosomal protein L32
LOC100642734	-1.97727	-1.97186	uncharacterized protein LOC100642734
LOC100642736	-1.17139	-1.20825	ski oncogene
LOC100642739	-0.220376	-0.304354	facilitated trehalose transporter Tret1-2 homolog
LOC100642740	-0.120103	-0.16858	actin-related protein 1
LOC100642741	0.893953	0.879912	39S ribosomal protein L35, mitochondrial
LOC100642742	-2.34259	-2.71137	uncharacterized protein LOC100642742
LOC100642743	-0.269433	-0.278625	mitochondrial dicarboxylate carrier
LOC100642744	-2.39762	-2.5787	45 kDa calcium-binding protein
LOC100642745	-2.56458	-2.41592	odorant receptor 13a
LOC100642747	-2.76456	-2.96945	axonemal 84 kDa protein
LOC100642748	-2.03316	-2.41337	sn1-specific diacylglycerol lipase beta
LOC100642749	-1.24759	-1.00607	uncharacterized protein LOC100642749
LOC100642751	0.177316	0.431737	nucleolar MIF4G domain-containing protein 1 homolog
LOC100642752	0.269949	0.192619	uncharacterized protein LOC100642752
LOC100642753	0.350453	0.408472	transmembrane protein 192
LOC100642754	-0.210358	-0.219307	protein yippee-like 1
LOC100642755	-0.130162	-0.104381	N-terminal kinase-like protein
LOC100642756	0.144946	0.146747	kinesin-related protein 4
LOC100642757	1.35148	1.35286	proteasome subunit beta type-1
LOC100642758	-0.612821	-0.729783	UPF0518 protein AAEL005291
LOC100642759	-2.06463	-1.94011	osmotic avoidance abnormal protein 3
LOC100642760	-0.279071	-0.33436	superoxide dismutase [Cu-Zn], chloroplastic
LOC100642762	-0.142159	-0.108033	ribosome biogenesis protein BOP1 homolog
LOC100642763	-0.0143073	0.0442042	histone deacetylase Rpd3
LOC100642766	0.64691	0.916079	BTB/POZ domain-containing protein KCTD5
LOC100642767	-0.195774	-0.503974	Krueppel-like factor 10
LOC100642769	-1.25741	-1.62181	elongation of very long chain fatty acids protein AAEL008004
LOC100642770	0.349466	0.253119	eukaryotic translation initiation factor 2 subunit 2
LOC100642771	-0.115735	-0.31314	fasciclin-3
LOC100642774	1.01243	0.64593	serine/arginine repetitive matrix protein 2
LOC100642777	0.763328	0.879027	very-long-chain (3R)-3-hydroxyacyl-CoA dehydratase
LOC100642779	-1.95316	-2.25436	G protein-coupled receptor kinase 2
LOC100642780	0.262997	0.0329913	protein phosphatase PTC7 homolog
LOC100642781	2.57581	2.43969	eukaryotic initiation factor 4A-I
LOC100642785	-0.0420446	-0.0850507	transportin-3
LOC100642786	1.31208	1.34295	glucosidase 2 subunit beta
LOC100642788	0.526532	0.331368	uncharacterized protein LOC100642788
LOC100642789	2.4437	2.48854	RWD domain-containing protein 2A
LOC100642790	-0.274785	-0.215553	ankyrin repeat domain-containing protein 13C
LOC100642791	0.804717	0.949252	ER membrane protein complex subunit 8/9 homolog
LOC100642792	0.157925	0.0751935	peroxisome assembly factor 2
LOC100642793	0.700411	0.563758	H/ACA ribonucleoprotein complex subunit 3
LOC100642794	-2.32035	-2.38535	mitochondrial fission regulator 2
LOC100642798	-1.63623	-1.67877	disks large homolog 5
LOC100642799	-0.123059	-0.0429808	frataxin, mitochondrial
LOC100642800	0.653664	0.84294	uncharacterized protein F58A4.6
LOC100642801	0.846401	0.806533	longitudinals lacking protein-like
LOC100642802	0.990898	0.978798	oxidative stress-induced growth inhibitor 2
LOC100642803	0.845434	0.701661	proteasome subunit alpha type-5
LOC100642804	-1.62837	-1.57779	uncharacterized MFS-type transporter C09D4.1
LOC100642805	-0.657757	-0.589856	probable ATP-dependent RNA helicase DHX34
LOC100642806	0.138767	0.177013	protein SHQ1 homolog
LOC100642807	2.21798	2.05463	icarapin-like
LOC100642808	0.239907	0.233433	uncharacterized protein LOC100642808
LOC100642809	0.326355	0.262341	actin-related protein 2/3 complex subunit 1A
LOC100642810	-0.47413	-0.416001	glycosylated lysosomal membrane protein
LOC100642813	-0.685445	-0.299698	uncharacterized protein LOC100642813
LOC100642815	0.68118	0.549288	26S proteasome non-ATPase regulatory subunit 2
LOC100642816	-1.67828	-1.55377	cytochrome P450 6k1
LOC100642817	-1.7861	-1.60382	inactive dipeptidyl peptidase 10
LOC100642818	0.566327	0.36615	uncharacterized protein LOC100642818
LOC100642819	0.522052	0.552178	probable ATP-dependent RNA helicase DDX17
LOC100642820	-0.328071	-0.353799	wolframin
LOC100642821	1.52311	1.3139	ATP synthase subunit e, mitochondrial
LOC100642822	-1.18133	-1.24768	histone-lysine N-methyltransferase SETMAR
LOC100642823	0.886332	1.03248	histone acetyltransferase KAT8
LOC100642825	-0.783642	-0.653107	uncharacterized protein LOC100642825
LOC100642826	0.484827	-0.931439	protein FAM151B
LOC100642827	0.0778444	0.102067	histone deacetylase complex subunit SAP30 homolog
LOC100642828	-1.87737	-1.77383	uncharacterized protein C2orf42
LOC100642829	-0.886828	-0.864374	peroxisome assembly protein 12
LOC100642832	1.37008	1.1946	protein diaphanous
LOC100642833	-0.561424	-0.634728	pleckstrin homology-like domain family B member 1
LOC100642836	-2.20248	-1.94462	kinesin-like protein KIF12
LOC100642837	0.47136	0.487662	F-box only protein 42
LOC100642838	0.260514	0.0758367	ras-responsive element-binding protein 1
LOC100642842	1.02975	0.796301	heterogeneous nuclear ribonucleoprotein M
LOC100642844	0.933382	0.841179	uncharacterized protein LOC100642844
LOC100642845	-0.60434	-0.777579	pyridoxine-5'-phosphate oxidase
LOC100642846	0.463197	0.642994	DNA polymerase epsilon subunit 3
LOC100642849	0.818941	1.03716	Werner Syndrome-like exonuclease
LOC100642850	-0.47769	-0.538245	hypoxia up-regulated protein 1
LOC100642852	0.666579	0.789254	UPF0184 protein C9orf16
LOC100642853	-0.519404	-0.62512	uridine-cytidine kinase-like 1
LOC100642854	1.20499	1.37554	uncharacterized protein LOC100642854
LOC100642855	0.876345	0.78928	E3 ubiquitin-protein ligase HECW2
LOC100642856	0.677062	0.724414	endoribonuclease LACTB2
LOC100642857	0.0575156	0.0454367	protein angel
LOC100642858	-1.94051	-2.59717	monocyte to macrophage differentiation factor 2
LOC100642859	0.29518	0.399114	protein penguin
LOC100642862	1.54046	1.70724	DNA-directed RNA polymerases I, II, and III subunit RPABC2
LOC100642863	0.5852	0.484965	RRP12-like protein
LOC100642864	-2.5608	-2.07086	uncharacterized protein LOC100642864
LOC100642865	-0.598832	-0.665359	endoribonuclease Dcr-1
LOC100642867	-0.777681	-0.888989	serine/threonine-protein kinase OSR1
LOC100642868	0.282413	0.247363	protein crooked neck
LOC100642870	0.843326	0.888098	RNA polymerase I-specific transcription initiation factor RRN3
LOC100642872	-0.0620977	-0.142752	dual specificity tyrosine-phosphorylation-regulated kinase 2
LOC100642873	-0.367897	-0.615744	formin-binding protein 1-like
LOC100642874	2.10567	1.82686	60S ribosomal protein L5
LOC100642875	0.716898	0.758855	BRCA1-A complex subunit BRE
LOC100642876	1.47602	1.39895	importin subunit alpha-7
LOC100642877	-0.372332	-0.613022	F-actin-capping protein subunit beta
LOC100642878	1.77456	1.72978	atlastin
LOC100642879	-0.357749	-0.231421	uncharacterized protein LOC100642879
LOC100642880	0.309019	0.461678	exocyst complex component 4
LOC100642881	-0.365875	-0.413011	pyruvate dehydrogenase phosphatase regulatory subunit, mitochondrial
LOC100642884	-2.74051	-2.4213	atrial natriuretic peptide receptor 1
LOC100642885	-0.299975	-0.269304	non-structural maintenance of chromosomes element 1 homolog
LOC100642886	-1.28866	-1.41205	leucine-zipper-like transcriptional regulator 1
LOC100642888	0.596281	0.691075	nucleolin
LOC100642889	0.394227	0.57989	ubiquitin domain-containing protein UBFD1
LOC100642890	-0.357915	-0.342236	H/ACA ribonucleoprotein complex non-core subunit NAF1
LOC100642891	0.397161	0.452397	glucose-induced degradation protein 4 homolog
LOC100642892	-0.132444	-0.435632	trifunctional enzyme subunit alpha, mitochondrial
LOC100642893	-0.794401	-0.827239	uncharacterized protein LOC100642893
LOC100642894	0.844036	0.96113	uncharacterized protein C19orf47 homolog
LOC100642895	-0.670475	-0.96683	glutamine-dependent NAD(+) synthetase
LOC100642896	1.03335	1.25074	uncharacterized protein LOC100642896
LOC100642897	0.799377	0.617277	cytochrome P450 18a1
LOC100642898	2.80672	2.74992	uncharacterized protein LOC100642898
LOC100642900	0.639869	0.808089	biogenesis of lysosome-related organelles complex 1 subunit 6
LOC100642901	-0.14266	-0.120493	uncharacterized protein LOC100642901
LOC100642902	-1.11116	-1.36717	probable GPI-anchored adhesin-like protein PGA55
LOC100642904	-1.05751	-0.867959	cyclin-Y
LOC100642905	-0.11999	-0.121561	protein RRP5 homolog
LOC100642906	2.86717	2.88237	aminopeptidase Ey
LOC100642907	-1.14299	-1.19105	GRB2-associated-binding protein 2
LOC100642910	0.625207	0.530322	BTB/POZ domain-containing protein 9
LOC100642911	0.068352	0.162463	cysteine-rich hydrophobic domain-containing protein 2
LOC100642912	0.313791	0.132338	probable phospholipid hydroperoxide glutathione peroxidase
LOC100642913	1.00593	0.808857	myophilin
LOC100642914	-2.09181	-2.14721	uncharacterized protein LOC100642914
LOC100642916	-2.05765	-2.51589	homeobox protein GBX-2
LOC100642918	0.312141	0.289717	actin-related protein 5
LOC100642920	-0.0221227	0.0112765	polymerase delta-interacting protein 2
LOC100642922	-1.62308	-1.96715	cadherin-23
LOC100642924	-2.80028	-2.57402	zinc finger protein 474
LOC100642926	-1.89732	-2.01003	zinc finger protein 277
LOC100642927	-0.536115	-0.363494	chromosome transmission fidelity protein 18 homolog
LOC100642928	-0.215272	-0.189361	histidine protein methyltransferase 1 homolog
LOC100642929	-0.0324455	-0.0745575	epsin-2
LOC100642931	0.757556	0.753682	glycogen phosphorylase
LOC100642933	-2.32386	-2.37246	lebercilin
LOC100642934	0.407561	0.509211	uncharacterized protein LOC100642934
LOC100642935	-0.662955	-0.797729	exosome complex exonuclease RRP44
LOC100642939	-1.25272	-1.6249	sulfide:quinone oxidoreductase, mitochondrial
LOC100642940	0.306664	0.165169	BAG domain-containing protein Samui
LOC100642941	1.25066	1.3406	vesicular integral-membrane protein VIP36
LOC100642943	-0.168993	-0.186445	nuclear RNA export factor 1
LOC100642944	0.206097	0.425786	alpha- and gamma-adaptin-binding protein p34
LOC100642945	-2.14136	-1.93405	papilin
LOC100642946	2.01513	2.13343	E3 ubiquitin-protein ligase MARCH5
LOC100642947	-2.51616	-2.59663	uncharacterized protein LOC100642947
LOC100642949	-0.785333	-1.22333	rhophilin-2
LOC100642950	1.34793	1.395	uncharacterized protein LOC100642950
LOC100642953	-0.485291	-0.403893	KDEL motif-containing protein 1
LOC100642957	-1.89192	-2.33648	transmembrane protein 8B
LOC100642959	1.37976	1.26857	protein fem-1 homolog CG6966
LOC100642962	0.401849	0.511726	protein FAM45A
LOC100642966	0.11357	0.361012	uncharacterized protein LOC100642966
LOC100642967	-2.01761	-2.87896	fasciclin-2
LOC100642969	-1.76455	-1.82487	polycomb protein Sfmbt
LOC100642970	-1.14739	-1.35703	nuclear factor of activated T-cells 5
LOC100642972	-0.72548	-0.825918	serine/arginine repetitive matrix protein 2
LOC100642975	0.369717	0.429756	bridging integrator 3
LOC100642976	-0.66629	-0.858817	E3 ubiquitin-protein ligase KCMF1
LOC100642977	0.053044	0.0113879	mannosyl-oligosaccharide glucosidase GCS1
LOC100642979	-0.731054	-0.709013	derlin-2
LOC100642981	-1.03978	-0.838919	uncharacterized protein LOC100642981
LOC100642982	-0.0446569	0.0780336	homeotic protein deformed
LOC100642983	1.84243	1.57154	protein bicaudal C homolog 1-B
LOC100642984	0.592091	0.649199	anaphase-promoting complex subunit 10
LOC100642985	-0.241536	-0.233405	tRNA-dihydrouridine(47) synthase [NAD(P)(+)]-like
LOC100642986	0.810275	0.886669	F-box-like/WD repeat-containing protein TBL1XR1
LOC100642987	-1.71323	-2.3075	sodium- and chloride-dependent GABA transporter ine
LOC100642988	0.494808	0.216478	major facilitator superfamily domain-containing protein 12
LOC100642989	-0.575727	-0.627563	striatin-interacting protein 1
LOC100642991	0.00657687	0.0553971	protein PRRC2C
LOC100642992	-0.978847	-0.753846	uncharacterized protein LOC100642992
LOC100642994	-0.152956	-0.145294	palmitoyltransferase ZDHHC6
LOC100642995	0.19561	0.186841	1-acyl-sn-glycerol-3-phosphate acyltransferase gamma
LOC100642996	-1.02901	-1.16551	probable glucosamine 6-phosphate N-acetyltransferase
LOC100642997	-0.448105	-0.400024	tyrosine-protein phosphatase non-receptor type 4
LOC100642998	0.0179818	0.0272886	negative elongation factor B
LOC100642999	-2.01939	-1.85514	microprocessor complex subunit DGCR8
LOC100643001	-1.04532	-0.963981	uncharacterized protein LOC100643001
LOC100643003	2.01535	1.94072	leucine-rich repeat-containing protein 58
LOC100643005	0.594703	0.72505	ragulator complex protein LAMTOR2
LOC100643006	-1.55506	-1.55289	metallophosphoesterase 1
LOC100643008	-1.25875	-1.13461	tubulin-specific chaperone cofactor E-like protein
LOC100643009	1.08319	1.04304	protein stunted
LOC100643010	0.938974	0.835877	protein ovo
LOC100643011	-0.178186	-0.4202	DNA-directed RNA polymerase II subunit RPB1
LOC100643012	-0.77331	-0.94425	serine/threonine-protein kinase fused
LOC100643015	-0.484739	-0.460032	putative peptidyl-tRNA hydrolase PTRHD1
LOC100643018	0.646624	0.939322	jmjC domain-containing protein 4
LOC100643019	1.33321	1.38773	uncharacterized protein LOC100643019
LOC100643021	-0.219868	-0.128769	enoyl-CoA hydratase domain-containing protein 3, mitochondrial
LOC100643023	-1.64796	-2.37508	titin
LOC100643024	0.606154	0.407658	SH3 and multiple ankyrin repeat domains protein 2
LOC100643026	-2.02299	-2.26438	cytochrome b-c1 complex subunit 8
LOC100643027	-1.4538	-1.52937	GON-4-like protein
LOC100643028	2.0665	1.70077	60S ribosomal protein L21
LOC100643029	0.0239094	0.0820994	multifunctional methyltransferase subunit TRM112-like protein
LOC100643030	0.117447	0.195149	dynactin subunit 6
LOC100643031	-2.26858	-2.24722	protein jim lovell
LOC100643033	0.960648	0.996415	serine/arginine repetitive matrix protein 2
LOC100643034	-2.31118	-2.07158	short neuropeptide F
LOC100643035	-1.21882	-1.28735	probable phosphorylase b kinase regulatory subunit alpha
LOC100643036	-0.488419	-0.721626	E3 ubiquitin-protein ligase listerin
LOC100643038	-0.656448	-0.484823	probable cysteine--tRNA ligase, mitochondrial
LOC100643039	1.37528	1.38384	bifunctional arginine demethylase and lysyl-hydroxylase PSR
LOC100643040	0.07403	0.159584	succinate dehydrogenase assembly factor 4, mitochondrial
LOC100643041	-1.58004	-1.82543	uncharacterized protein LOC100643041
LOC100643042	-1.51146	-1.43074	uncharacterized protein LOC100643042
LOC100643044	-0.858102	-0.860353	probable serine/threonine-protein kinase roco9
LOC100643045	-0.294036	-0.127153	rhythmically expressed gene 2 protein
LOC100643046	-1.51834	-1.6981	ectopic P granules protein 5 homolog
LOC100643048	-0.327214	-0.489655	protein sprint
LOC100643051	0.60448	0.652976	uncharacterized protein LOC100643051
LOC100643052	0.272078	0.353598	replication factor C subunit 5
LOC100643053	-0.759825	-1.05164	flotillin-2
LOC100643054	0.471319	0.529402	atypical protein kinase C
LOC100643055	-0.339163	-0.480984	proteasome-associated protein ECM29 homolog
LOC100643056	-0.28285	-0.422791	amyloid beta A4 precursor protein-binding family B member 1-interacting protein
LOC100643057	0.798048	1.13928	uncharacterized protein LOC100643057
LOC100643058	-1.34483	-1.46666	cyclin-T
LOC100643059	-0.458421	-0.426249	thioredoxin domain-containing protein 11
LOC100643060	-0.7588	-0.913236	uncharacterized protein LOC100643060
LOC100643061	0.242404	0.170915	WD40 repeat-containing protein SMU1
LOC100643063	-1.36018	-1.63098	D-aspartate oxidase
LOC100643064	0.0495739	0.463392	microspherule protein 1
LOC100643069	1.71477	1.73928	uncharacterized protein LOC100643069
LOC100643071	-0.467379	-0.722459	uncharacterized protein LOC100643071
LOC100643072	-0.46161	-0.559208	programmed cell death protein 10
LOC100643074	-0.922231	-0.268263	UPF0454 protein C12orf49 homolog
LOC100643075	1.05462	1.07271	WD repeat-containing protein 20
LOC100643076	1.08454	1.24935	peptidyl-prolyl cis-trans isomerase FKBP62
LOC100643077	1.78789	1.61429	protein groucho
LOC100643078	-1.98286	-2.07339	heart- and neural crest derivatives-expressed protein 1
LOC100643079	0.280704	0.470327	regulator of microtubule dynamics protein 1
LOC100643080	0.363723	0.477624	adenylate kinase isoenzyme 1
LOC100643082	-1.25226	-1.26831	UPF0489 protein C5orf22 homolog
LOC100643083	1.49078	1.61889	uncharacterized protein LOC100643083
LOC100643084	0.293249	0.314919	U3 small nucleolar ribonucleoprotein protein MPP10
LOC100643085	-0.172373	-0.188708	conserved oligomeric Golgi complex subunit 7
LOC100643087	2.21029	1.80487	40S ribosomal protein S4
LOC100643088	-1.00328	-1.16788	neprilysin-1
LOC100643089	0.0434416	0.0160782	probable cytosolic oligopeptidase A
LOC100643091	0.141211	0.0742119	RNA-binding protein 33
LOC100643094	-1.07428	-1.26403	tyrosine-protein phosphatase Lar
LOC100643096	-1.81435	-2.07989	vacuolar protein sorting-associated protein 11 homolog
LOC100643097	-1.45673	-1.86728	ribose-5-phosphate isomerase
LOC100643098	-0.453712	-0.188214	protein FRA10AC1
LOC100643099	1.40466	1.32738	signal recognition particle subunit SRP72
LOC100643101	0.84446	0.67959	gustatory receptor for sugar taste 43a
LOC100643102	0.871501	1.00122	sentrin-specific protease 1
LOC100643103	-2.1746	-2.08872	homeotic protein proboscipedia
LOC100643105	-1.2108	-1.11675	protein-S-isoprenylcysteine O-methyltransferase
LOC100643107	0.918524	0.890242	glycerol kinase
LOC100643110	-1.83853	-1.78078	sodium channel and clathrin linker 1
LOC100643111	-1.44506	-2.20289	coiled-coil-helix-coiled-coil-helix domain-containing protein 1
LOC100643112	-0.461902	-0.599336	neuropathy target esterase sws
LOC100643114	-0.667715	-0.632508	GTPase Era, mitochondrial
LOC100643116	-0.11721	-2.75897	tubulin beta chain
LOC100643117	0.627361	0.662721	splicing factor 3B subunit 2
LOC100643118	0.567704	0.468287	FACT complex subunit spt16
LOC100643119	0.378621	0.534234	coiled-coil domain-containing protein 102A
LOC100643120	-0.0759699	-0.0216103	RILP-like protein homolog
LOC100643122	0.0332274	0.272634	protein AATF
LOC100643125	0.684598	0.788426	upstream stimulatory factor 2
LOC100643126	-0.971204	-1.57389	probable hydroxyacid-oxoacid transhydrogenase, mitochondrial
LOC100643127	2.10804	2.2151	ras-related protein Rab-10
LOC100643128	-0.0735296	0.0730798	queuine tRNA-ribosyltransferase catalytic subunit
LOC100643130	0.0858219	-0.00758736	dehydrogenase/reductase SDR family member 7
LOC100643131	0.394401	0.563391	protein Peter pan
LOC100643132	-0.988776	-1.62031	transmembrane 9 superfamily member 3
LOC100643134	-0.167441	-0.0927298	U11/U12 small nuclear ribonucleoprotein 48 kDa protein
LOC100643135	1.27736	1.22535	protein l(2)37Cc
LOC100643136	0.319807	0.424841	protein CutA homolog
LOC100643137	1.0949	0.971333	protein hu-li tai shao
LOC100643139	-0.870112	-0.998724	gastrula zinc finger protein XlCGF58.1-like
LOC100643141	-0.159158	-0.199805	sodium-dependent phosphate transport protein 1, chloroplastic
LOC100643142	0.0278894	0.0558917	uncharacterized protein LOC100643142
LOC100643144	-0.832839	-0.898201	E3 ubiquitin-protein ligase RNF146-B
LOC100643146	0.253528	0.25117	AT-rich interactive domain-containing protein 2
LOC100643147	1.1522	1.21741	cyclin-dependent kinase 10
LOC100643148	-0.143069	-0.265134	zinc transporter ZIP13 homolog
LOC100643154	0.325937	0.148928	ER membrane protein complex subunit 1
LOC100643155	3.01718	2.91914	alcohol dehydrogenase class-3
LOC100643157	-1.19273	-1.13955	very low-density lipoprotein receptor
LOC100643158	1.63872	1.62461	gibberellin 20 oxidase 1
LOC100643159	0.829626	0.858522	protein O-mannosyl-transferase 2
LOC100643161	-0.498767	-0.49988	uncharacterized protein LOC100643161
LOC100643162	-0.273273	-0.486454	glucose transporter type 1
LOC100643164	-0.773829	-0.63098	protein fem-1 homolog B
LOC100643166	0.127829	0.036756	kinesin light chain
LOC100643169	-0.150273	-0.334637	bifunctional heparan sulfate N-deacetylase/N-sulfotransferase
LOC100643170	0.206919	0.123201	trimethylguanosine synthase
LOC100643175	-1.65402	-1.78758	telomerase Cajal body protein 1
LOC100643176	-1.90478	-1.96729	zinc transporter foi
LOC100643177	0.666703	0.719187	5'-AMP-activated protein kinase catalytic subunit alpha-2
LOC100643178	-1.18595	-1.04227	epsilon-sarcoglycan
LOC100643179	0.42471	0.4878	inhibitor of growth protein 3
LOC100643183	-1.74745	-1.62455	Bardet-Biedl syndrome 7 protein homolog
LOC100643185	-1.17419	-1.07309	diuretic hormone 44
LOC100643187	0.976829	0.917614	methylmalonic aciduria and homocystinuria type D homolog, mitochondrial
LOC100643188	-1.01026	-0.982404	glycine receptor subunit alpha-3
LOC100643190	0.275396	-0.231469	ATP synthase subunit O, mitochondrial
LOC100643191	0.931659	0.957727	actin-related protein 2/3 complex subunit 5
LOC100643192	-1.40564	-1.62064	MORN repeat-containing protein 3
LOC100643193	-0.523637	-0.981895	UPF0454 protein C12orf49 homolog
LOC100643194	-0.276233	-0.575998	regulator of G-protein signaling 17
LOC100643195	-0.52325	-0.305312	GATA zinc finger domain-containing protein 4
LOC100643197	-0.20641	-0.180721	palmitoyltransferase Hip14
LOC100643198	-1.81997	-2.11886	protein groucho-1
LOC100643199	-1.94056	-1.80001	phospholipase DDHD1
LOC100643200	-2.4664	-2.31241	growth hormone secretagogue receptor type 1
LOC100643201	0.0111938	0.0114421	signal peptidase complex subunit 1
LOC100643204	0.352129	0.64921	hydroxysteroid dehydrogenase-like protein 2
LOC100643205	-0.928455	-1.02355	uncharacterized protein LOC100643205
LOC100643206	-1.53235	-1.36022	uncharacterized protein LOC100643206
LOC100643207	0.458216	0.407248	methylthioribose-1-phosphate isomerase
LOC100643208	0.621228	0.793606	N-alpha-acetyltransferase 38-B, NatC auxiliary subunit
LOC100643211	1.12269	1.25683	transmembrane protein 184B
LOC100643212	-2.05694	-2.08381	dynein heavy chain 3, axonemal
LOC100643213	-1.42399	-2.03179	nostrin
LOC100643214	-0.0682377	-0.647191	4-coumarate--CoA ligase 1
LOC100643215	-0.0458268	-1.62892	uncharacterized protein LOC100643215
LOC100643216	1.52773	1.60077	mitochondrial import receptor subunit TOM7 homolog
LOC100643217	-0.857995	-0.828418	forkhead box protein O
LOC100643219	-0.732321	-0.922497	putative pre-mRNA-splicing factor ATP-dependent RNA helicase PRP1
LOC100643220	-0.314769	-0.582165	uncharacterized protein LOC100643220
LOC100643222	0.584064	0.556007	protein OPI10 homolog
LOC100643223	-0.648307	-0.619694	exostosin-2
LOC100643225	0.324968	0.349354	WD repeat-containing protein 19
LOC100643226	0.153745	0.283918	transmembrane protein 68
LOC100643227	0.137939	0.125436	phosphatidylinositol 3,4,5-trisphosphate 3-phosphatase and dual-specificity protein phosphatase PTEN
LOC100643228	-0.808338	-0.794671	B-box type zinc finger protein ncl-1
LOC100643230	-2.70503	-2.45069	PCTP-like protein
LOC100643231	-0.864657	-0.879143	probable nuclear hormone receptor HR3
LOC100643234	1.44855	1.37727	RING-box protein 1A
LOC100643235	1.02399	1.20112	protein wntless
LOC100643236	-2.99188	-2.97677	E3 ubiquitin-protein ligase HERC2
LOC100643237	-0.78533	-0.861074	active breakpoint cluster region-related protein
LOC100643238	1.34706	1.31243	proteasome subunit beta type-5
LOC100643239	-0.907619	-0.884694	GPI ethanolamine phosphate transferase 1
LOC100643240	0.332731	0.321571	zinc finger protein 267
LOC100643241	-1.53496	-1.49176	uncharacterized protein MAL13P1.304
LOC100643242	-1.39072	-1.33241	putative RNA polymerase II subunit B1 CTD phosphatase RPAP2
LOC100643244	-0.674796	-0.370024	uncharacterized protein LOC100643244
LOC100643245	-1.13151	-1.32256	RAB6A-GEF complex partner protein 2
LOC100643247	-1.08485	-1.74738	riboflavin kinase
LOC100643248	-0.315857	-0.208249	MIEF1 upstream open reading frame protein
LOC100643250	-0.330527	-0.383182	transmembrane 9 superfamily member 4
LOC100643251	-0.0142573	-0.16389	kinesin heavy chain
LOC100643252	1.55736	1.41639	phospholipid scramblase 2
LOC100643253	0.196413	0.0956437	LMBR1 domain-containing protein 2 homolog
LOC100643255	1.86763	1.78064	probable pyruvate dehydrogenase E1 component subunit alpha, mitochondrial
LOC100643256	-1.2602	-1.36321	broad-complex core protein isoforms 1/2/3/4/5
LOC100643257	-2.34777	-2.39983	zinc finger protein 845
LOC100643258	-0.177378	-0.00667759	vitellogenin-like precursor
LOC100643259	-1.21802	-1.21745	Fanconi anemia group I protein
LOC100643261	-0.32853	-0.262948	m7GpppX diphosphatase
LOC100643263	-1.84867	-1.9144	TGF-beta receptor type-1
LOC100643264	-2.66183	-2.89898	uncharacterized protein LOC100643264
LOC100643265	-2.11645	-2.1251	protein turtle
LOC100643266	0.910224	0.792346	chromatin-remodeling complex ATPase chain Iswi
LOC100643269	-1.12616	-1.07038	cGMP-dependent 3',5'-cyclic phosphodiesterase
LOC100643270	0.35882	0.398363	phosphorylated adapter RNA export protein
LOC100643271	1.43505	1.39692	nucleotide exchange factor SIL1
LOC100643272	0.631568	0.760024	HIG1 domain family member 1C
LOC100643273	0.601169	0.495843	SEC23-interacting protein
LOC100643276	0.465712	0.528217	exosome complex component RRP40
LOC100643279	-0.358425	-0.181182	phosphatidylinositol-glycan biosynthesis class F protein
LOC100643280	-0.161738	-0.105497	uncharacterized protein LOC100643280
LOC100643281	-0.0212822	-0.137793	membrane-bound transcription factor site-1 protease
LOC100643282	-0.66964	-0.823536	acetylcholine receptor subunit beta-like 2
LOC100643283	-2.48666	-2.58792	GPI mannosyltransferase 2
LOC100643284	1.09454	1.20593	mesencephalic astrocyte-derived neurotrophic factor homolog
LOC100643286	-1.41688	-1.88905	glutaminyl-peptide cyclotransferase
LOC100643287	1.51054	1.34566	heterogeneous nuclear ribonucleoprotein A1, A2/B1 homolog
LOC100643288	0.268698	0.365	LIX1-like protein
LOC100643290	-0.86377	-0.973947	NAD-dependent protein deacetylase sirtuin-2
LOC100643291	-0.139757	-0.148299	RNA-binding protein 38
LOC100643292	0.111905	0.0860231	galactosylgalactosylxylosylprotein 3-beta-glucuronosyltransferase I
LOC100643294	0.216275	0.00916342	histone-lysine N-methyltransferase SETD1
LOC100643295	-1.82387	-1.70326	protein suppressor of forked
LOC100643296	-2.25035	-2.47438	neuropeptide-like 1
LOC100643297	1.9805	2.01922	NAD kinase
LOC100643298	-0.327258	-0.282965	metaxin-2
LOC100643299	0.0851789	0.138503	KAT8 regulatory NSL complex subunit 2
LOC100643302	-0.936696	-0.975334	anaphase-promoting complex subunit 1
LOC100643303	1.52779	1.38044	sideroflexin-2
LOC100643304	-2.35901	-2.30521	uncharacterized protein LOC100643304
LOC100643305	-0.282631	-0.300411	U3 small nucleolar ribonucleoprotein protein IMP4
LOC100643306	1.72477	1.96163	la-related protein 7
LOC100643307	1.67611	1.153	calreticulin
LOC100643309	1.46292	1.6097	DTW domain-containing protein 1
LOC100643311	-1.15978	-2.50078	clavesin-2
LOC100643312	-1.76123	-2.27444	tyrosine-protein phosphatase 99A
LOC100643313	-0.624297	-0.606194	WD repeat-containing protein CG11141
LOC100643314	-1.82564	-2.17865	folylpolyglutamate synthase, mitochondrial-like
LOC100643315	-0.165877	-0.130431	mitoguardin
LOC100643316	0.322605	0.306397	SWI/SNF-related matrix-associated actin-dependent regulator of chromatin subfamily A-like protein 1
LOC100643317	1.05621	0.731926	cytochrome c oxidase subunit 6A1, mitochondrial
LOC100643318	-1.11032	-1.24777	rabphilin-1
LOC100643320	-0.93957	-0.625739	charged multivesicular body protein 1b
LOC100643321	0.324435	0.394814	HSPB1-associated protein 1
LOC100643323	0.259573	0.331385	chromatin assembly factor 1 subunit A
LOC100643324	-1.08939	-1.2283	nose resistant to fluoxetine protein 6
LOC100643325	0.816596	0.851752	enhancer of rudimentary homolog
LOC100643326	0.00522997	0.0770985	uncharacterized protein LOC100643326
LOC100643329	0.278873	0.251167	asparagine synthetase domain-containing protein 1
LOC100643330	-0.75041	-0.793606	nipped-B-like protein
LOC100643331	0.121979	0.0825642	tropomodulin
LOC100643332	0.666358	0.476651	V-type proton ATPase catalytic subunit A
LOC100643334	0.497542	0.427296	cell growth regulator with RING finger domain protein 1
LOC100643335	-0.0532474	-0.281421	acid phosphatase type 7
LOC100643337	1.04511	1.13392	syntaxin-8
LOC100643338	-0.230492	-0.347145	leucine-rich repeat extensin-like protein 5
LOC100643339	-1.08315	-1.13084	uncharacterized protein LOC100643339
LOC100643340	-0.353964	-0.393858	probable pre-mRNA-splicing factor ATP-dependent RNA helicase mog-4
LOC100643342	-1.90806	-2.01805	zinc finger protein rotund
LOC100643343	0.292258	0.364345	DNA replication licensing factor Mcm6
LOC100643344	-0.604401	-0.600255	DNA mismatch repair protein Mlh1
LOC100643345	-2.20031	-2.65859	fibroblast growth factor receptor homolog 1
LOC100643346	-0.294902	-0.235047	PAXIP1-associated glutamate-rich protein 1
LOC100643348	-0.809948	-0.893124	membrane-associated progesterone receptor component 1
LOC100643350	0.0723826	0.129767	myotubularin-related protein 6
LOC100643351	1.02156	1.13888	uncharacterized protein C1orf50 homolog
LOC100643355	-0.849344	-1.15079	uncharacterized protein LOC100643355
LOC100643356	-0.199785	-0.414817	ubiquitin-conjugating enzyme E2 H
LOC100643358	1.24997	1.20947	activated RNA polymerase II transcriptional coactivator p15
LOC100643359	-1.09779	-1.22006	ATP-dependent DNA helicase 2 subunit 1
LOC100643360	-0.825424	-1.21189	ester hydrolase C11orf54 homolog
LOC100643361	1.41067	1.44507	metastasis-associated protein MTA2
LOC100643362	-0.902552	-0.985037	lanC-like protein 1
LOC100643363	-0.270624	-0.216216	nitric oxide synthase-interacting protein homolog
LOC100643364	-2.07771	-2.86516	adenylate cyclase type 2
LOC100643365	0.577387	0.327406	uncharacterized protein LOC100643365
LOC100643366	-0.0304058	0.0892569	ER degradation-enhancing alpha-mannosidase-like protein 2
LOC100643368	-0.00726771	0.0506212	uncharacterized protein LOC100643368
LOC100643369	2.7083	2.60865	eukaryotic translation initiation factor 5
LOC100643370	0.34344	0.344844	condensin complex subunit 1
LOC100643373	-1.02195	-1.05567	coiled-coil domain-containing protein 25
LOC100643374	-1.59688	-2.00446	neuroguidin-A
LOC100643376	-0.723081	-0.805668	28S ribosomal protein S2, mitochondrial
LOC100643377	-0.353085	-0.205972	phosphatidylinositol glycan anchor biosynthesis class U protein
LOC100643378	-1.16522	-1.34939	WD repeat and FYVE domain-containing protein 3
LOC100643379	1.6235	1.07852	tubulin alpha-1 chain
LOC100643380	0.101273	0.0865901	tyrosine-protein phosphatase non-receptor type 5
LOC100643381	1.22632	0.977451	armadillo segment polarity protein
LOC100643382	-0.21164	-0.111053	odorant receptor 13a
LOC100643383	-2.02696	-1.87341	odorant receptor 13a-like
LOC100643384	2.78252	2.75439	eukaryotic translation initiation factor 4E-binding protein 2
LOC100643385	0.196564	0.230863	tetraspanin-1
LOC100643386	-1.99496	-1.82666	uncharacterized protein LOC100643386
LOC100643388	-1.26029	-1.38566	polyphosphoinositide phosphatase
LOC100643390	0.171159	0.24061	uncharacterized protein LOC100643390
LOC100643393	-0.207645	0.06659	probable oligoribonuclease
LOC100643396	-1.17095	-1.11088	uncharacterized protein LOC100643396
LOC100643398	-0.954639	-1.09324	probable ATP-dependent RNA helicase DHX35
LOC100643399	-0.449081	-0.73216	H/ACA ribonucleoprotein complex subunit 4
LOC100643401	-0.493932	-0.529858	WW domain-binding protein 4
LOC100643402	-0.143129	-0.186787	uncharacterized protein LOC100643402
LOC100643403	0.68998	0.696559	protein enabled homolog
LOC100643406	-0.383267	-0.499744	titin homolog
LOC100643407	0.607853	0.469079	uncharacterized protein LOC100643407
LOC100643408	-0.929335	-1.01394	uncharacterized protein LOC100643408
LOC100643409	-0.43113	-0.442408	uncharacterized protein LOC100643409
LOC100643412	-1.03098	-1.51862	cilia- and flagella-associated protein 251
LOC100643414	0.270945	0.354067	protein spaetzle
LOC100643415	3.79235	3.72727	protein LSM14 homolog A
LOC100643416	-0.092666	-0.353833	rabankyrin-5
LOC100643417	-0.535231	-0.433002	uncharacterized protein LOC100643417
LOC100643418	-2.11486	-2.3477	Krueppel-like factor 6
LOC100643419	1.14829	1.00291	protein gooseberry-neuro
LOC100643421	2.63906	2.45642	60S ribosomal protein L23
LOC100643422	0.826053	0.74252	arginine-glutamic acid dipeptide repeats protein
LOC100643423	-0.982203	-1.77353	trithorax group protein osa
LOC100643424	0.148767	0.23805	RWD domain-containing protein 1
LOC100643425	-0.332299	-0.30496	anaphase-promoting complex subunit CDC26
LOC100643427	1.15307	1.24717	ruvB-like 1
LOC100643428	-0.255772	-0.179037	threonine aspartase 1
LOC100643429	0.324373	0.272322	H/ACA ribonucleoprotein complex subunit 1
LOC100643430	1.26034	1.12859	methyltransferase-like protein 14 homolog
LOC100643431	-0.550093	-0.648535	E3 ubiquitin-protein ligase TRIM23
LOC100643432	-0.234807	-0.371522	1-phosphatidylinositol 3-phosphate 5-kinase
LOC100643434	0.718089	0.68482	serine/threonine-protein kinase PAK mbt
LOC100643436	2.21404	2.04685	cofilin/actin-depolymerizing factor homolog
LOC100643437	0.583819	0.668118	probable uridine-cytidine kinase
LOC100643438	-1.52679	-2.60147	protein unzipped
LOC100643439	0.251372	0.359024	uncharacterized protein LOC100643439
LOC100643440	-0.782693	-0.611212	DNA excision repair protein ERCC-6
LOC100643441	0.970895	0.908279	lipoyltransferase 1, mitochondrial
LOC100643442	0.426735	0.479989	39S ribosomal protein L28, mitochondrial
LOC100643443	0.656215	0.67318	cell division cycle 5-like protein
LOC100643444	0.0136183	0.122308	protein phosphatase inhibitor 2
LOC100643445	0.2766	0.317683	translin-associated protein X
LOC100643448	1.36792	1.33207	glucose-6-phosphate isomerase
LOC100643449	0.265189	0.350425	tRNA:m(4)X modification enzyme TRM13 homolog
LOC100643452	-0.0854499	0.110639	uncharacterized protein LOC100643452
LOC100643454	-0.59449	-0.50277	HD domain-containing protein 2
LOC100643455	-1.05707	-1.10551	beta-1-syntrophin
LOC100643457	0.117377	0.0167909	RAC serine/threonine-protein kinase
LOC100643459	-2.41405	-2.32824	uncharacterized protein LOC100643459
LOC100643464	-0.820103	-1.019	ubiquitin carboxyl-terminal hydrolase 48
LOC100643466	1.08399	1.11253	grpE protein homolog, mitochondrial
LOC100643467	-0.11039	-0.28887	uncharacterized protein LOC100643467
LOC100643470	-1.184	-1.15823	2-aminoethanethiol dioxygenase
LOC100643471	-0.0213349	-0.218933	calnexin
LOC100643472	1.18952	1.05462	protein cordon-bleu
LOC100643473	-0.106642	-0.11141	protein HIRA homolog
LOC100643477	-2.08471	-1.95977	RIB43A-like with coiled-coils protein 2
LOC100643478	-1.06273	-1.28948	peroxisomal membrane protein 2
LOC100643479	-1.68139	-1.87129	transmembrane protein 181
LOC100643482	-0.246587	-0.263519	nucleolysin TIAR
LOC100643483	-0.19456	-0.222149	neural Wiskott-Aldrich syndrome protein
LOC100643484	-0.352996	-0.122038	protein SREK1IP1
LOC100643486	-2.87758	-2.82341	glutamate receptor ionotropic, NMDA 2B
LOC100643487	1.55723	1.37759	ATP-binding cassette sub-family D member 1
LOC100643490	-0.0395256	0.0969834	glycerol-3-phosphate dehydrogenase [NAD(+)], cytoplasmic
LOC100643491	-0.159718	-0.141444	differentially expressed in FDCP 8 homolog
LOC100643494	-2.0115	-1.42388	ubiquitin-associated domain-containing protein 1
LOC100643495	-0.782481	-0.932784	eukaryotic translation initiation factor 4E-binding protein Mextli
LOC100643496	-0.422326	-0.388571	uncharacterized protein LOC100643496
LOC100643497	-0.720117	-0.809023	WD repeat domain phosphoinositide-interacting protein 4
LOC100643498	1.38207	1.5505	uncharacterized protein LOC100643498
LOC100643499	-1.36499	-1.45167	uncharacterized protein LOC100643499
LOC100643500	-0.444562	-0.672551	lachesin
LOC100643501	-1.70343	-2.76972	atrial natriuretic peptide-converting enzyme
LOC100643504	-0.608094	-0.436189	rhomboid-related protein 4-like
LOC100643506	-1.53097	-1.68064	tubulin-specific chaperone D-like
LOC100643509	2.53518	2.2538	ubiquitin-60S ribosomal protein L40
LOC100643510	-1.73275	-1.68135	cAMP-dependent protein kinase catalytic subunit
LOC100643511	-1.24561	-1.54445	phosphoserine phosphatase
LOC100643513	-0.38415	-0.439168	zinc finger protein 593 homolog
LOC100643514	0.8615	0.839125	ejaculatory bulb-specific protein 3
LOC100643515	-0.118994	-0.00388545	peptidyl-tRNA hydrolase 2, mitochondrial
LOC100643517	2.06031	2.01329	polyubiquitin
LOC100643521	0.73585	0.852583	cell division control protein 45 homolog
LOC100643523	1.15368	0.765976	RNA polymerase-associated protein CTR9 homolog
LOC100643524	-2.89137	-2.37754	zinc finger protein 91-like
LOC100643525	0.313455	0.463239	protein FAM50 homolog
LOC100643526	0.863419	0.52793	thioredoxin-2
LOC100643527	-1.38621	-1.62333	4-hydroxybenzoate polyprenyltransferase, mitochondrial
LOC100643529	-0.395868	-0.311874	nudC domain-containing protein 3
LOC100643531	0.60749	0.537925	WW domain-binding protein 11
LOC100643532	0.695006	0.529891	probable JmjC domain-containing histone demethylation protein 2C
LOC100643533	-0.373274	-0.512338	fasciclin-1
LOC100643534	-0.903197	-1.19189	methyltransferase-like protein 6
LOC100643535	-1.59807	-2.72548	matrix metalloproteinase-2
LOC100643536	-1.82351	-2.00233	protein javelin
LOC100643537	1.9578	2.16814	CDC42 small effector protein homolog
LOC100643538	1.43614	1.36802	cytochrome c1, heme protein, mitochondrial
LOC100643539	0.343186	0.520941	lymphoid-specific helicase-like
LOC100643540	-0.534618	-0.5127	MATH and LRR domain-containing protein PFE0570w
LOC100643541	0.18121	0.175516	WASH complex subunit 2
LOC100643544	0.663323	0.759878	probable small nuclear ribonucleoprotein G
LOC100643546	0.684941	0.71908	HMG box-containing protein 4
LOC100643549	0.435393	0.531181	dehydrodolichyl diphosphate synthase complex subunit Nus1
LOC100643552	0.579833	0.72419	ATPase family AAA domain-containing protein 1-A
LOC100643553	0.167332	0.185	ethanolaminephosphotransferase 1
LOC100643555	0.442611	0.318053	UBA-like domain-containing protein 2
LOC100643556	-1.85116	-1.79828	putative fatty acyl-CoA reductase CG5065
LOC100643557	0.101452	-0.145157	facilitated trehalose transporter Tret1
LOC100643559	-0.339018	-0.385761	inositol 1,4,5-trisphosphate receptor
LOC100643560	-0.73642	-0.799019	ubiquitin-like protein 5
LOC100643561	-2.21892	-2.40729	G-protein coupled receptor Mth2
LOC100643562	1.29494	1.50021	uncharacterized protein LOC100643562
LOC100643563	-0.875885	-0.684795	uncharacterized protein LOC100643563
LOC100643564	0.785459	0.829741	uncharacterized threonine-rich GPI-anchored glycoprotein PJ4664.02
LOC100643566	-0.300313	-0.197322	translation initiation factor eIF-2B subunit epsilon
LOC100643567	0.562053	0.492693	probable phosphoserine aminotransferase
LOC100643568	-2.7364	-2.68545	putative sodium-coupled neutral amino acid transporter 11
LOC100643570	1.49643	1.25059	40S ribosomal protein S29
LOC100643571	-0.327415	-0.385315	uncharacterized protein LOC100643571
LOC100643573	-0.140849	-0.0328936	dolichol kinase
LOC100643574	-0.675117	-2.45013	uncharacterized protein LOC100643574
LOC100643576	-1.40817	-1.54746	S-adenosylmethionine mitochondrial carrier protein
LOC100643577	0.584068	-1.20544	protein takeout
LOC100643578	-0.317916	-0.601216	uncharacterized protein LOC100643578
LOC100643579	-0.0849653	-0.0637298	zinc finger protein 622
LOC100643581	-0.215396	-0.381701	putative ATP-dependent RNA helicase DHX57
LOC100643582	0.163074	0.110697	SNF-related serine/threonine-protein kinase
LOC100643584	-0.126214	-0.112314	protein kinase C and casein kinase substrate in neurons protein 2
LOC100643588	0.0696731	0.0173418	venom serine carboxypeptidase
LOC100643591	-0.678918	-0.453291	mitotic spindle assembly checkpoint protein MAD2B
LOC100643592	1.99959	2.24147	uncharacterized protein C7orf50 homolog
LOC100643594	-1.84384	-2.00258	uncharacterized protein LOC100643594
LOC100643595	0.946166	0.899959	MICOS complex subunit Mic60
LOC100643597	0.232873	0.322095	synembryn-A
LOC100643598	-0.134694	-0.0284286	xyloside xylosyltransferase 1
LOC100643599	-1.41263	-2.78395	shootin-1
LOC100643600	0.856721	0.776761	uncharacterized protein LOC100643600
LOC100643601	-1.53678	-1.56605	uncharacterized protein LOC100643601
LOC100643603	-0.169106	-0.117825	uncharacterized protein LOC100643603
LOC100643604	0.622037	0.719865	uncharacterized protein LOC100643604
LOC100643605	0.738607	0.705341	pre-mRNA-processing factor 17
LOC100643606	-2.02629	-1.80876	orexin receptor type 1
LOC100643609	0.595792	0.720526	ninjurin-1
LOC100643610	-1.41032	-1.19231	RYamide receptor
LOC100643611	-0.503325	-0.423428	cell death-inducing p53-target protein 1
LOC100643612	-1.50015	-2.62184	MAPK regulated corepressor interacting protein 2
LOC100643613	-0.834028	-0.741339	DNA repair protein XRCC4
LOC100643615	-1.70736	-1.8664	glycerol-3-phosphate dehydrogenase [NAD(+)], cytoplasmic
LOC100643616	-1.69809	-2.13528	dihydropyrimidine dehydrogenase [NADP(+)]
LOC100643617	-1.93379	-1.94608	glucose dehydrogenase [FAD, quinone]
LOC100643618	-0.384009	-0.280402	coiled-coil domain-containing protein 28A
LOC100643619	-0.628585	-0.659506	pre-rRNA processing protein FTSJ3
LOC100643620	1.4954	1.2848	selenide, water dikinase
LOC100643621	-0.403607	-0.158515	uncharacterized protein LOC100643621
LOC100643622	-2.36854	-2.66049	uncharacterized protein LOC100643622
LOC100643623	-2.11229	-2.7837	protein trachealess
LOC100643624	-0.554552	-1.1339	uncharacterized protein LOC100643624
LOC100643625	-1.32293	-1.36019	uncharacterized protein LOC100643625
LOC100643626	-0.653994	-0.725392	luc7-like protein 3
LOC100643627	-1.95113	-2.38064	tubulin alpha-1 chain-like
LOC100643628	-0.676345	-0.816847	F-box/LRR-repeat protein 7
LOC100643629	0.185693	0.0650901	PWWP domain-containing protein 2A
LOC100643632	-1.77172	-1.60169	protein LZIC-like
LOC100643634	-0.894362	-0.886796	DDB1- and CUL4-associated factor 11-like
LOC100643635	-0.25156	-0.0625379	SEC14-like protein 5
LOC100643636	-0.0221809	-0.147702	bestrophin-2
LOC100643639	2.52925	2.3702	histone H1A, sperm
LOC100643640	-1.02566	-0.947392	major facilitator superfamily domain-containing protein 12
LOC100643643	-0.465176	-0.109007	nucleoredoxin
LOC100643645	-2.3875	-2.62007	protein pangolin, isoforms A/H/I/S
LOC100643646	-1.52036	-1.60225	growth arrest-specific protein 1
LOC100643647	0.749574	0.864744	uncharacterized protein C15orf41 homolog
LOC100643648	-1.61118	-1.9493	lethal(2)neighbour of Tid protein
LOC100643649	-1.26012	-2.56633	UMP-CMP kinase
LOC100643650	-1.32818	-1.23457	titin
LOC100643651	-0.600426	-1.04132	THUMP domain-containing protein 1 homolog
LOC100643652	0.459794	0.507748	endothelial differentiation-related factor 1 homolog
LOC100643653	0.0130653	0.0627041	putative mediator of RNA polymerase II transcription subunit 26
LOC100643654	0.832698	0.692759	uncharacterized protein LOC100643654
LOC100643655	-0.780983	-0.905389	origin recognition complex subunit 3
LOC100643657	-2.06096	-1.71046	radial spoke head 1 homolog
LOC100643658	0.178354	0.422274	calcium uniporter protein, mitochondrial
LOC100643659	-1.01105	-1.29335	uncharacterized F-box/LRR-repeat protein C02F5.7
LOC100643661	-1.89238	-2.06258	translation factor GUF1 homolog, mitochondrial
LOC100643662	0.555026	0.483575	transcription initiation factor TFIID subunit 6
LOC100643663	1.50317	1.50862	periodic tryptophan protein 1 homolog
LOC100643665	0.173926	0.158032	ceramide-1-phosphate transfer protein
LOC100643666	-1.37127	-1.48661	uncharacterized protein LOC100643666
LOC100643670	0.271237	0.468477	katanin p60 ATPase-containing subunit A-like 1
LOC100643671	-2.9566	-2.62202	FMRFamide-related peptides
LOC100643673	1.92949	1.85993	12 kDa FK506-binding protein
LOC100643674	-0.0932693	-0.271524	uncharacterized protein LOC100643674
LOC100643676	1.38547	1.23748	dipeptidyl peptidase 9
LOC100643677	0.857089	0.876594	protein disulfide-isomerase TMX3
LOC100643679	0.696371	0.696868	RING-box protein 2
LOC100643681	0.813248	0.80289	dual specificity protein kinase TTK
LOC100643683	0.480954	0.496291	SH3 domain-binding glutamic acid-rich protein homolog
LOC100643685	0.368481	0.265544	prolyl endopeptidase
LOC100643686	0.0496344	-0.0612147	uncharacterized protein LOC100643686
LOC100643688	0.694299	0.860442	zinc finger protein 830
LOC100643690	-0.465625	-0.427813	angiogenic factor with G patch and FHA domains 1
LOC100643691	-2.92483	-2.8008	uncharacterized protein LOC100643691
LOC100643692	-0.931555	-0.717429	girdin
LOC100643696	0.176555	0.284739	uncharacterized protein LOC100643696
LOC100643697	0.0260855	-0.00348324	rabenosyn-5
LOC100643698	0.32647	0.342453	uncharacterized protein LOC100643698
LOC100643700	-0.259887	-0.223031	cleavage and polyadenylation specificity factor subunit 4
LOC100643701	0.218436	0.259643	regulator of nonsense transcripts 3A
LOC100643702	-0.118871	-0.339877	choline transporter-like protein 1
LOC100643704	0.929172	1.11014	DNA topoisomerase I, mitochondrial
LOC100643705	-1.06604	-1.21279	uncharacterized protein LOC100643705
LOC100643706	0.711008	0.713976	pre-mRNA-splicing factor RBM22
LOC100643707	-1.34064	-1.55106	transcription factor HES-1
LOC100643708	2.54234	2.51932	inosine triphosphate pyrophosphatase
LOC100643710	-1.84592	-1.9311	stabilizer of axonemal microtubules 1
LOC100643711	-1.72101	-1.65151	uncharacterized protein LOC100643711
LOC100643712	-1.62027	-1.63083	dolichyldiphosphatase 1
LOC100643716	0.984822	1.09689	probable small nuclear ribonucleoprotein Sm D1
LOC100643718	-0.468057	-0.54806	tyrosine-protein kinase PR2
LOC100643719	2.12093	2.12636	protein BCCIP homolog
LOC100643724	1.24239	1.24616	ankyrin repeat domain-containing protein 54
LOC100643725	0.552306	0.553783	uncharacterized protein LOC100643725
LOC100643726	-1.82052	-1.73005	mucosa-associated lymphoid tissue lymphoma translocation protein 1
LOC100643727	-0.114591	-0.169309	protein outspread
LOC100643728	-1.85545	-2.18746	laccase-1
LOC100643729	0.956982	0.998773	death-associated protein 1
LOC100643730	-0.176405	-0.137602	UPF0553 protein C9orf64 homolog
LOC100643733	2.32128	2.0521	60S ribosomal protein L14
LOC100643735	-0.368873	-0.152128	uncharacterized protein LOC100643735
LOC100643737	1.26392	1.28657	glucose dehydrogenase [FAD, quinone]
LOC100643738	-0.287689	-0.22731	DNA-binding protein RFX7
LOC100643739	-2.12561	-2.59105	GTP:AMP phosphotransferase AK3, mitochondrial
LOC100643740	0.411217	0.544668	ADP-ribosylation factor-like protein 8B-A
LOC100643741	-1.15042	-1.31167	mucin-5AC
LOC100643742	1.3462	1.08862	CAD protein
LOC100643743	2.21658	1.97422	40S ribosomal protein S9
LOC100643744	-1.22045	-1.06911	glutamate receptor U1
LOC100643745	-0.317165	-0.536742	cytosol aminopeptidase
LOC100643748	-0.178849	-0.137996	alpha-(1,3)-fucosyltransferase 10
LOC100643749	1.02522	0.930864	uncharacterized protein LOC100643749
LOC100643750	0.0704208	0.0900005	guanine nucleotide-binding protein-like 1
LOC100643751	0.571397	0.571338	protein YIPF6
LOC100643752	-0.879877	-0.777864	NA
LOC100643753	-0.187155	-0.158801	pleckstrin homology domain-containing family F member 2
LOC100643754	-1.75162	-2.32367	PDZ domain-containing RING finger protein 4
LOC100643756	-1.74669	-2.23733	uncharacterized protein LOC100643756
LOC100643757	-0.228508	-0.0906833	NADPH:adrenodoxin oxidoreductase, mitochondrial
LOC100643758	-1.55148	-1.4963	E3 ubiquitin-protein ligase MIB1
LOC100643760	-1.30873	-1.73297	protein-L-isoaspartate(D-aspartate) O-methyltransferase-like
LOC100643761	0.170507	0.198769	uroporphyrinogen decarboxylase
LOC100643762	0.369573	0.5121	uncharacterized protein LOC100643762
LOC100643764	-0.0833788	-0.0271083	uncharacterized protein LOC100643764
LOC100643766	1.13593	1.31353	prefoldin subunit 4
LOC100643768	-2.57598	-2.54127	intraflagellar transport protein 22 homolog
LOC100643769	0.92328	0.948189	tyrosine-protein phosphatase non-receptor type 9
LOC100643770	-0.556952	-0.456033	trans-Golgi network integral membrane protein 1
LOC100643771	0.376873	0.313071	G1/S-specific cyclin-E1
LOC100643772	0.444488	0.590834	uncharacterized protein LOC100643772
LOC100643773	0.459555	0.492071	uncharacterized protein LOC100643773
LOC100643774	-1.21264	-1.04502	protein pigeon
LOC100643775	0.791455	0.795408	15-hydroxyprostaglandin dehydrogenase [NAD(+)]
LOC100643776	0.277999	0.295587	exocyst complex component 2
LOC100643777	1.36299	-1.08106	40S ribosomal protein S6
LOC100643778	-0.318781	-0.270593	uncharacterized protein LOC100643778
LOC100643779	-2.02414	-2.33431	fatty acyl-CoA reductase wat
LOC100643780	-0.658528	-0.68737	lysosomal thioesterase PPT2 homolog
LOC100643784	-1.17178	-1.25169	conserved oligomeric Golgi complex subunit 1
LOC100643786	-0.985447	-1.02068	calcineurin-binding protein cabin-1
LOC100643787	-0.227648	-0.0981875	tumor protein p63-regulated gene 1-like protein
LOC100643788	-1.76664	-1.37624	cytochrome b5
LOC100643789	0.75158	1.01922	uncharacterized protein LOC100643789
LOC100643792	1.70877	1.89048	programmed cell death protein 5
LOC100643795	-0.267478	-0.365113	nucleolar complex protein 4 homolog B
LOC100643797	0.150573	0.353451	phospholipase ABHD3
LOC100643798	0.550796	0.439571	prosaposin
LOC100643799	-1.85213	-2.64432	angiotensin-converting enzyme
LOC100643800	-0.207618	-0.0284554	guanosine-3',5'-bis(diphosphate) 3'-pyrophosphohydrolase MESH1
LOC100643802	1.2291	0.373281	ecdysteroid-regulated 16 kDa protein
LOC100643803	1.70782	1.74351	eukaryotic initiation factor 4A-III
LOC100643804	0.0200199	0.200575	heterogeneous nuclear ribonucleoprotein M
LOC100643805	-0.290765	-0.422492	arrestin domain-containing protein 17
LOC100643806	-0.0557881	0.0365428	zinc finger and SCAN domain-containing protein 12
LOC100643807	-1.65729	-1.74395	protein Jumonji
LOC100643808	0.112815	0.212891	acyl-coenzyme A thioesterase 13
LOC100643809	-0.262142	-0.329048	sister chromatid cohesion protein PDS5 homolog B-B
LOC100643811	-0.298436	-0.174286	poly(ADP-ribose) glycohydrolase ARH3
LOC100643812	0.140458	0.23106	zinc finger protein 37
LOC100643813	-0.270865	-0.624287	V-type proton ATPase subunit D
LOC100643814	-0.343098	-0.29108	drebrin-like protein
LOC100643817	0.25396	0.207434	dynactin subunit 5
LOC100643818	-0.253807	-0.334791	mRNA cap guanine-N7 methyltransferase
LOC100643819	0.897636	0.845814	26S protease regulatory subunit 8
LOC100643820	-0.839195	-0.889097	syntaxin-18
LOC100643821	2.0271	1.97007	protein CREG1
LOC100643822	-0.297681	-0.528681	zinc transporter ZIP3
LOC100643824	-1.65886	-1.66033	long-chain-fatty-acid--CoA ligase 1
LOC100643825	-0.97353	-0.69604	uncharacterized protein LOC100643825
LOC100643826	-1.67739	-2.79536	probable chitinase 2
LOC100643827	-1.02341	-0.937365	dual specificity protein phosphatase 3
LOC100643829	0.272309	0.306934	cyclin-dependent kinase 2
LOC100643830	-2.56173	-2.6021	angiotensin-converting enzyme
LOC100643831	0.383767	0.273838	dynamin
LOC100643833	1.05338	0.938874	rab GDP dissociation inhibitor beta
LOC100643835	-0.31539	-0.326892	protein tramtrack, beta isoform
LOC100643836	-0.232644	-0.26705	translation initiation factor eIF-2B subunit gamma
LOC100643837	-0.393235	-0.319669	exosome complex component RRP42
LOC100643839	-1.25247	-2.30816	armadillo repeat-containing protein 6 homolog
LOC100643840	-1.12468	-1.28329	poly(A) polymerase type 3
LOC100643842	-1.13084	-1.24923	sphingosine kinase 2
LOC100643843	-0.94845	-0.932218	mitochondrial fission 1 protein
LOC100643844	-1.43621	-1.43465	probable calcium-binding protein CML11
LOC100643845	-0.710991	-0.746805	protein WBSCR14 homolog
LOC100643846	0.404379	0.475301	BRISC and BRCA1-A complex member 1-like
LOC100643847	-1.7797	-1.80018	beclin 1-associated autophagy-related key regulator
LOC100643848	-1.4228	-1.85676	PAB-dependent poly(A)-specific ribonuclease subunit PAN3
LOC100643849	-1.69961	-1.84539	uncharacterized protein LOC100643849
LOC100643850	0.429677	0.495283	lipid storage droplets surface-binding protein 2
LOC100643854	0.106685	0.119694	ATP-dependent zinc metalloprotease YME1 homolog
LOC100643856	-0.781434	-0.716962	cysteine protease ATG4D
LOC100643859	-2.57718	-2.66722	anoctamin-4
LOC100643860	-0.440906	-0.431536	uncharacterized protein LOC100643860
LOC100643862	2.18505	2.0164	uncharacterized protein LOC100643862
LOC100643863	-0.490221	-0.557151	mediator of RNA polymerase II transcription subunit 28
LOC100643864	-1.99937	-1.93951	uncharacterized protein LOC100643864
LOC100643865	-2.09485	-2.0149	histone-lysine N-methyltransferase SETMAR-like
LOC100643866	1.28184	1.49135	RNA-binding motif protein, X-linked 2
LOC100643867	-0.546727	-0.68489	ribonuclease Z, mitochondrial
LOC100643868	-1.96061	-1.59057	uveal autoantigen with coiled-coil domains and ankyrin repeats protein
LOC100643870	0.151329	0.111657	GMP reductase 1
LOC100643872	-0.818504	-0.83159	coiled-coil domain-containing protein 134
LOC100643873	-0.544319	-0.884558	cell death abnormality protein 1
LOC100643874	0.819124	0.832771	gastrula zinc finger protein XlCGF57.1
LOC100643875	2.85569	2.73846	histone H4
LOC100643876	1.27857	1.35533	exosome complex component RRP43-like
LOC100643877	-2.29005	-1.87795	leucine-rich repeats and immunoglobulin-like domains protein 3
LOC100643880	0.761208	0.720685	26S proteasome non-ATPase regulatory subunit 14
LOC100643881	-1.3971	-1.51068	serine/threonine-protein phosphatase 2A activator
LOC100643882	0.320256	0.366096	U4/U6.U5 tri-snRNP-associated protein 1
LOC100643883	-0.0342645	-0.196997	armadillo repeat-containing protein 5
LOC100643887	0.707113	0.642037	neuroendocrine convertase 2
LOC100643888	-1.22615	-1.44582	dnaJ homolog subfamily C member 13
LOC100643889	-7.55737e-05	-0.0533202	probable serine/threonine-protein kinase dyrk2
LOC100643890	-1.39755	-1.27815	protein king tubby
LOC100643892	-0.00759352	0.143211	protein C10
LOC100643893	0.70831	0.696083	AFG3-like protein 2
LOC100643894	1.01369	1.20571	bifunctional coenzyme A synthase
LOC100643895	-0.0117735	-0.312282	sorting nexin-27
LOC100643898	-1.07904	-1.09441	deoxyribodipyrimidine photo-lyase
LOC100643899	0.437863	0.319921	glyoxalase domain-containing protein 4
LOC100643900	2.69172	2.55626	15-hydroxyprostaglandin dehydrogenase [NAD(+)]
LOC100643901	0.486802	0.447859	cleft lip and palate transmembrane protein 1-like protein
LOC100643902	1.0425	1.10657	mediator of RNA polymerase II transcription subunit 21
LOC100643903	-0.773059	-1.01709	probable ATP-dependent RNA helicase pitchoune
LOC100643904	-0.488183	-0.374003	YY1-associated factor 2
LOC100643905	-1.5481	-2.08217	piezo-type mechanosensitive ion channel component
LOC100643906	1.30541	1.35278	26S proteasome non-ATPase regulatory subunit 7
LOC100643907	-0.978569	-1.09542	methyltransferase-like protein 13
LOC100643909	2.16775	2.082	upstream activation factor subunit spp27
LOC100643911	-0.329506	-0.507126	myosin-G heavy chain
LOC100643912	-0.689616	-0.769163	nuclear pore complex protein Nup160 homolog
LOC100643914	-0.58571	-0.920363	calcium-binding mitochondrial carrier protein Aralar1
LOC100643915	-0.535601	-0.436542	GA-binding protein subunit beta-1
LOC100643916	0.565873	0.596391	mitochondrial import inner membrane translocase subunit Tim17-A
LOC100643917	-0.0734382	-0.311969	uncharacterized protein LOC100643917
LOC100643919	-0.233553	-0.0685146	jouberin
LOC100643922	-1.75049	-2.16326	protein sickie
LOC100643923	1.02302	0.790066	leucine-rich repeat-containing protein 15
LOC100643924	0.277431	0.26994	nucleolar GTP-binding protein 2
LOC100643925	0.371798	0.431781	acylglycerol kinase, mitochondrial
LOC100643926	-1.02463	-1.33431	uncharacterized protein LOC100643926
LOC100643927	-1.86013	-1.86097	uncharacterized protein LOC100643927
LOC100643930	-0.0208798	0.150125	MAD2L1-binding protein
LOC100643931	-1.65526	-2.11235	zinc transporter ZIP3
LOC100643935	0.350042	0.333728	transcription elongation regulator 1
LOC100643936	0.617827	0.637735	ubiquitin carboxyl-terminal hydrolase 20
LOC100643937	-0.504859	-0.421462	probable ATP-dependent RNA helicase DDX27
LOC100643938	-1.76933	-1.70287	Kv channel-interacting protein 1
LOC100643940	-2.03932	-1.80646	zinc finger protein 468
LOC100643941	-2.23835	-2.71711	connectin
LOC100643942	-0.414081	-0.587329	carbonyl reductase [NADPH] 1
LOC100643943	-0.318287	-0.115418	RNA pseudouridylate synthase domain-containing protein 1
LOC100643944	-0.107346	-0.141428	kelch-like protein 17
LOC100643945	-0.548367	-0.715533	syntaxin-1A
LOC100643946	-1.77367	-1.80269	uncharacterized protein LOC100643946
LOC100643949	0.283872	0.44282	uncharacterized protein LOC100643949
LOC100643951	1.79092	1.78325	microsomal triglyceride transfer protein large subunit
LOC100643952	-2.34029	-2.99081	protein C19orf12
LOC100643953	-0.245189	-0.161254	methionine aminopeptidase 1D, mitochondrial
LOC100643954	-1.17553	-1.28504	gamma-glutamylcyclotransferase
LOC100643955	0.244586	0.235237	Usher syndrome type-1G protein homolog
LOC100643956	-0.169483	-0.177489	tetraspanin-13
LOC100643958	-0.0431823	-0.0803022	serine/threonine-protein phosphatase 6 catalytic subunit
LOC100643959	-2.26788	-2.23975	uncharacterized protein LOC100643959
LOC100643961	-0.853255	-0.825841	leucine-rich repeat-containing protein 4
LOC100643962	-0.560994	-0.71436	phosphatidylinositol 3-kinase regulatory subunit alpha
LOC100643963	1.01922	1.04816	protein phosphatase methylesterase 1
LOC100643964	-1.4361	-1.49017	uncharacterized protein LOC100643964
LOC100643965	0.665801	0.67661	39S ribosomal protein L13, mitochondrial
LOC100643966	-1.0397	-1.2258	insulin-like growth factor-binding protein complex acid labile subunit
LOC100643967	-0.497281	-0.484618	cell cycle checkpoint protein RAD1
LOC100643969	0.114945	0.334565	dehydrogenase/reductase SDR family protein 7-like
LOC100643970	-0.0810271	-0.0921723	SAC3 domain-containing protein 1
LOC100643971	-0.688193	-0.730473	synaptosomal-associated protein 25
LOC100643972	-1.59671	-2.39403	proton-coupled amino acid transporter-like protein pathetic
LOC100643973	-0.281696	-0.334797	HEAT repeat-containing protein 6
LOC100643974	-0.867387	-1.11771	lipid storage droplets surface-binding protein 2
LOC100643977	-2.00697	-2.45943	probable elongator complex protein 2
LOC100643978	0.895019	1.0048	mediator of RNA polymerase II transcription subunit 8
LOC100643979	-1.77367	-1.67101	aldose 1-epimerase
LOC100643980	0.0922013	0.219005	AMMECR1-like protein
LOC100643982	-0.781555	-1.04528	disks large 1 tumor suppressor protein
LOC100643983	-0.22568	-0.373402	protein son of sevenless
LOC100643985	1.26311	1.23125	DNA-directed RNA polymerase III subunit RPC5
LOC100643988	1.63037	1.45787	protein FAM160B1
LOC100643990	0.139143	0.270929	THAP domain-containing protein 4
LOC100643991	0.51562	0.27153	H(+)/Cl(-) exchange transporter 5
LOC100643993	-0.176434	-0.155691	vesicle-associated membrane protein 4
LOC100643996	1.54858	1.42679	probable enoyl-CoA hydratase, mitochondrial
LOC100643997	2.42833	2.40309	multiple epidermal growth factor-like domains protein 6
LOC100643999	-1.80371	-1.62474	Fanconi anemia group M protein
LOC100644000	-0.16965	-0.201508	probable oligoribonuclease
LOC100644001	-0.74304	-0.539622	caltractin
LOC100644003	-0.712784	-0.910424	Down syndrome cell adhesion molecule-like protein Dscam2
LOC100644004	0.116289	0.244684	dentin sialophosphoprotein
LOC100644005	-0.756281	-0.638672	arfaptin-2
LOC100644006	1.37604	1.41916	casein kinase II subunit beta
LOC100644007	-1.43468	-1.54337	alpha-methylacyl-CoA racemase
LOC100644008	-1.8341	-1.86431	uncharacterized protein LOC100644008
LOC100644009	2.59805	2.52818	cytochrome P450 315a1, mitochondrial
LOC100644010	0.165001	0.453697	uncharacterized protein LOC100644010
LOC100644014	-1.19864	-1.56341	C-1-tetrahydrofolate synthase, cytoplasmic
LOC100644016	-1.401	-1.30114	transmembrane protein 62
LOC100644017	-0.285112	-0.236115	uncharacterized protein LOC100644017
LOC100644018	-1.54059	-1.44811	F-box/LRR-repeat protein 16
LOC100644019	0.301588	0.404549	uncharacterized protein LOC100644019
LOC100644020	0.414702	0.546428	protein abrupt
LOC100644021	-2.60987	-2.6302	uncharacterized protein LOC100644021
LOC100644022	0.419915	0.563945	ADP-ribosylation factor-like protein 1
LOC100644024	-1.48879	-1.7807	WD repeat-containing protein 5B
LOC100644025	0.374357	0.416598	poly(U)-specific endoribonuclease homolog
LOC100644026	0.373316	0.354928	ubiquitin-conjugating enzyme E2 variant 2
LOC100644027	1.25399	1.3078	poly(A) RNA polymerase gld-2 homolog A
LOC100644028	-0.307184	-0.209014	endophilin-A
LOC100644029	-0.442313	-0.533226	DENN domain-containing protein 4C
LOC100644031	0.703663	0.65971	protein Asterix
LOC100644032	-1.50961	-1.96018	tensin-1
LOC100644033	0.54455	0.631574	DNA primase large subunit
LOC100644037	-0.0459957	-0.141046	ras-related protein Rab-32
LOC100644043	0.143678	0.191043	ubiquitin-conjugating enzyme E2 G2
LOC100644044	0.750815	0.759971	NADH dehydrogenase [ubiquinone] 1 alpha subcomplex subunit 10, mitochondrial
LOC100644045	-2.25657	-2.54035	methyltransferase-like protein 22
LOC100644046	-0.0758855	-0.261072	GTP-binding protein Rheb homolog
LOC100644047	0.365889	0.263039	nuclear pore complex protein Nup107
LOC100644048	1.35936	1.21881	heat shock 70 kDa protein cognate 5
LOC100644049	-0.304934	-0.2568	sec1 family domain-containing protein 2
LOC100644050	0.53014	0.610005	UBX domain-containing protein 1
LOC100644051	0.70459	0.727181	DDB1- and CUL4-associated factor 8
LOC100644052	-0.534374	-0.55846	activin receptor type-2A
LOC100644053	-1.51357	-1.42522	exocyst complex component 3
LOC100644058	0.145277	-0.00805866	uncharacterized protein LOC100644058
LOC100644059	0.566436	0.637587	uncharacterized protein LOC100644059
LOC100644060	-1.16517	-1.06814	uncharacterized protein LOC100644060
LOC100644061	-1.03817	-0.976334	protein SERAC1
LOC100644062	1.11416	1.24757	eukaryotic translation initiation factor 2 subunit 1
LOC100644064	-1.13164	-1.15526	serine/threonine-protein kinase 11-interacting protein
LOC100644065	0.341499	0.354975	myotubularin-related protein 9
LOC100644066	-0.127044	-0.0813827	U6 snRNA-associated Sm-like protein LSm2
LOC100644067	1.73579	1.86976	serine/threonine-protein kinase RIO1
LOC100644068	1.14373	1.07485	probable small nuclear ribonucleoprotein E
LOC100644069	0.0128769	-0.00512554	phosphorylase b kinase gamma catalytic chain, skeletal muscle/heart isoform
LOC100644070	-0.381956	-0.152556	uncharacterized protein LOC100644070
LOC100644072	0.0783355	0.077804	conserved oligomeric Golgi complex subunit 3
LOC100644073	1.06577	1.1605	stress-associated endoplasmic reticulum protein 2
LOC100644075	-0.111186	0.00561242	vesicle transport through interaction with t-SNAREs homolog 1A
LOC100644076	2.65142	2.48363	ubiquitin-40S ribosomal protein S27a
LOC100644077	1.10056	0.951311	proteasome subunit beta type-4
LOC100644079	-0.0974903	-0.122214	phosphorylated CTD-interacting factor 1
LOC100644080	-0.00105199	0.0478578	histone-lysine N-methyltransferase Suv4-20
LOC100644081	-1.73472	-2.24117	frizzled-7-B
LOC100644083	0.0730204	0.125956	NADH dehydrogenase [ubiquinone] 1 alpha subcomplex subunit 9, mitochondrial
LOC100644084	1.04157	1.14897	uncharacterized protein LOC100644084
LOC100644088	0.747366	0.711309	zinc finger matrin-type protein 5
LOC100644090	-0.900046	-0.877613	mediator of RNA polymerase II transcription subunit 4
LOC100644091	1.11369	1.09489	DNA-directed RNA polymerases I, II, and III subunit RPABC5
LOC100644092	-1.23314	-1.43858	glycoprotein-N-acetylgalactosamine 3-beta-galactosyltransferase 1
LOC100644094	-1.83462	-2.13871	DNA/RNA-binding protein KIN17
LOC100644095	-1.85939	-2.11541	potassium/sodium hyperpolarization-activated cyclic nucleotide-gated channel 1
LOC100644096	-0.417226	-0.320054	transmembrane protein 43 homolog
LOC100644097	-0.521893	-0.552637	methyltransferase-like protein 25
LOC100644098	0.751033	0.65662	transcription factor Sox-21-A-like
LOC100644102	-0.675108	-1.10388	uncharacterized protein LOC100644102
LOC100644103	-1.4473	-1.58483	vacuolar protein sorting-associated protein 18 homolog
LOC100644106	1.15138	1.21532	Hermansky-Pudlak syndrome 1 protein homolog
LOC100644108	-0.952192	-1.01343	AMP deaminase 2
LOC100644109	0.199748	0.264618	AP-2 complex subunit sigma
LOC100644110	-0.652251	-0.924239	uncharacterized protein LOC100644110
LOC100644112	-2.34566	-2.33182	fructose-bisphosphate aldolase
LOC100644113	-0.632554	-0.939737	uncharacterized protein LOC100644113
LOC100644114	-1.18453	-1.41423	uncharacterized protein LOC100644114
LOC100644116	2.61627	2.64019	histone H2B-like
LOC100644117	-1.87935	-1.70993	leishmanolysin-like peptidase
LOC100644118	-1.93523	-1.96913	twitchin
LOC100644120	-0.638835	-0.527772	protein phosphatase 1H
LOC100644121	0.0945378	0.241188	tRNA-splicing endonuclease subunit Sen2
LOC100644122	1.10146	1.20991	cyclin-related protein FAM58A
LOC100644123	0.760656	0.914308	UPF0183 protein CG7083
LOC100644124	0.866823	0.990601	transmembrane protein 120 homolog
LOC100644127	-0.0794587	-0.074093	IST1 homolog
LOC100644128	-0.075722	-0.126455	zinc transporter 7
LOC100644129	-1.95963	-2.59457	neither inactivation nor afterpotential protein G
LOC100644130	-0.931364	-0.926402	uncharacterized protein PF11_0213
LOC100644131	0.380049	0.242457	uncharacterized protein LOC100644131
LOC100644132	-0.929546	-0.895977	4-coumarate--CoA ligase 1
LOC100644133	0.256105	0.431113	uncharacterized protein LOC100644133
LOC100644134	1.74187	1.72401	peroxisomal membrane protein PMP34
LOC100644135	1.06666	1.04664	uncharacterized protein LOC100644135
LOC100644138	-0.448318	-0.428359	nucleoside diphosphate kinase homolog 5
LOC100644139	0.519611	0.557855	peroxiredoxin-6
LOC100644141	0.701484	0.860819	ribosomal RNA-processing protein 7 homolog A
LOC100644142	-0.584132	-0.311144	uncharacterized protein LOC100644142
LOC100644143	-0.631985	-0.838276	putative inorganic phosphate cotransporter
LOC100644144	-1.0239	-1.35201	uncharacterized protein LOC100644144
LOC100644146	0.954233	0.999554	E3 ubiquitin-protein ligase TRIM71
LOC100644147	-1.98079	-2.02433	segmentation protein Runt
LOC100644148	-2.43785	-2.65601	allatostatin-A receptor
LOC100644152	-1.55969	-1.55363	solute carrier family 35 member E3
LOC100644153	-0.558708	-0.569644	mitochondrial carrier protein Rim2
LOC100644154	-0.868717	-0.896045	titin homolog
LOC100644155	-1.69902	-1.92516	protein dachsous
LOC100644156	-0.950922	-0.75988	probable methyltransferase BMT2 homolog
LOC100644157	0.446792	0.656437	inhibitor of growth protein 5
LOC100644159	0.862393	0.806105	mitochondrial-processing peptidase subunit beta
LOC100644160	-0.224608	-0.143162	uncharacterized protein LOC100644160
LOC100644161	1.10326	1.09924	uncharacterized protein LOC100644161
LOC100644162	1.28147	0.174534	myelin P2 protein
LOC100644163	0.383164	0.479426	transmembrane protein 11 homolog, mitochondrial
LOC100644165	-0.405431	-0.263448	transmembrane protein 147
LOC100644166	-0.413436	-0.544941	uncharacterized protein DDB_G0284459
LOC100644167	0.158487	0.245911	uncharacterized protein LOC100644167
LOC100644169	-0.177331	-0.2313	very-long-chain enoyl-CoA reductase
LOC100644171	-0.632045	-0.362501	uncharacterized protein LOC100644171
LOC100644173	1.09487	1.05591	39S ribosomal protein L38, mitochondrial
LOC100644174	-1.16791	-1.48595	bromodomain-containing protein DDB_G0270170
LOC100644175	1.32344	0.564116	40S ribosomal protein S20
LOC100644178	-1.07053	-1.17255	nucleic acid dioxygenase ALKBH1
LOC100644180	-1.2572	-1.56063	tyrosine-protein kinase Src64B
LOC100644181	0.349756	0.392504	RNA-binding protein NOB1
LOC100644183	-1.12631	-1.32386	chondroitin sulfate synthase 2
LOC100644184	0.149324	0.262499	mitochondrial assembly of ribosomal large subunit protein 1
LOC100644185	-0.426084	-0.561983	nuclear hormone receptor E75
LOC100644186	-1.68737	-1.70134	uncharacterized protein LOC100644186
LOC100644187	2.32112	2.27225	60S ribosomal protein L36
LOC100644189	0.308254	0.380741	DNA-directed RNA polymerases I, II, and III subunit RPABC4
LOC100644190	-0.426325	-0.350628	fanconi-associated nuclease 1
LOC100644191	0.0860808	-0.0445384	serine/arginine-rich splicing factor 2
LOC100644192	-0.971654	-1.01222	mothers against decapentaplegic homolog 4
LOC100644193	-0.581047	-0.683302	polycomb protein Scm
LOC100644194	0.600609	0.46677	succinate dehydrogenase [ubiquinone] flavoprotein subunit, mitochondrial
LOC100644196	-0.629908	-0.514079	FAST kinase domain-containing protein 5, mitochondrial
LOC100644197	0.472022	0.421403	uncharacterized protein LOC100644197
LOC100644198	0.592615	0.378099	NADH dehydrogenase [ubiquinone] 1 subunit C2
LOC100644199	-0.846817	-2.03503	tenascin
LOC100644200	-0.0194563	-0.107669	glutathione S-transferase 1
LOC100644203	0.291479	0.410806	39S ribosomal protein L52, mitochondrial
LOC100644204	2.06266	2.13942	protein SPT2 homolog
LOC100644205	-1.56773	-1.73461	carboxypeptidase N subunit 2
LOC100644206	0.703231	0.718857	BRCA2-interacting transcriptional repressor EMSY
LOC100644207	-1.56616	-1.39439	zinc finger protein 569
LOC100644211	0.883388	0.984875	protein KRI1 homolog
LOC100644212	-0.659345	-0.618558	heat shock factor protein
LOC100644213	-1.27091	-1.44341	thiamine transporter 2
LOC100644214	-0.336382	-0.483111	tuberin-like
LOC100644215	0.631216	0.506969	regulator of nonsense transcripts 1
LOC100644216	1.183	1.19384	uncharacterized protein LOC100644216
LOC100644217	-1.15645	-0.873003	odorant receptor 9a
LOC100644218	0.028319	-0.0712965	acetylcholinesterase
LOC100644222	-1.2242	-1.17373	uncharacterized protein LOC100644222
LOC100644224	-0.608322	-0.404931	uncharacterized protein LOC100644224
LOC100644227	0.934392	1.00229	glutaredoxin-3
LOC100644228	-0.203509	-0.275387	hexokinase type 2
LOC100644229	-0.627989	-0.542791	heat shock 70 kDa protein cognate 4
LOC100644230	0.328202	0.401519	putative ATP-dependent RNA helicase TDRD12
LOC100644233	-0.750568	-0.736523	citrate synthase, mitochondrial
LOC100644234	0.29583	0.225914	biogenesis of lysosome-related organelles complex 1 subunit 4
LOC100644235	-1.36177	-1.57214	uncharacterized protein LOC100644235
LOC100644236	1.20496	1.26199	NADH dehydrogenase [ubiquinone] 1 alpha subcomplex subunit 12
LOC100644237	0.728693	0.832062	cytochrome b-c1 complex subunit 9
LOC100644238	0.845047	0.883715	kinesin-like protein Klp61F
LOC100644239	-1.13652	-1.36112	ferrochelatase, mitochondrial
LOC100644240	-1.10188	-1.20513	uncharacterized protein LOC100644240
LOC100644245	0.196373	0.0815617	protein tramtrack, alpha isoform
LOC100644246	-0.858127	-1.436	translocator protein
LOC100644247	-1.96683	-2.2902	beta-1,4-mannosyltransferase egh
LOC100644248	-0.822733	-0.923546	nuclear receptor subfamily 2 group E member 1
LOC100644249	-1.58035	-1.46104	uncharacterized protein LOC100644249
LOC100644250	-0.303363	-0.0605541	DNA ligase 4
LOC100644251	-0.839543	-0.74442	coiled-coil domain-containing protein 43
LOC100644252	1.11652	1.06756	ubiquilin-4
LOC100644253	-1.08597	-1.82242	ribose-phosphate pyrophosphokinase 1
LOC100644254	0.112945	0.0607662	nuclear pore complex protein Nup153
LOC100644255	-0.413866	-0.3211	alpha-L-fucosidase
LOC100644256	-0.972484	-1.00117	mitogen-activated protein kinase kinase kinase 12
LOC100644258	-0.581179	-0.803764	metastasis suppressor protein 1
LOC100644259	-1.10495	-1.70486	LDLR chaperone boca
LOC100644260	0.589845	0.542543	nucleolar protein 16
LOC100644261	0.272256	0.436368	complex III assembly factor LYRM7
LOC100644262	-0.91033	-0.832741	FAD-linked sulfhydryl oxidase ALR
LOC100644263	-2.05137	-1.931	DNA polymerase epsilon catalytic subunit A
LOC100644264	0.276763	0.459805	cytochrome b-c1 complex subunit 6, mitochondrial
LOC100644265	-1.69789	-1.70445	succinate dehydrogenase assembly factor 3, mitochondrial
LOC100644266	-0.678236	-0.771157	GRAM domain-containing protein 1B
LOC100644267	-0.190909	-0.14575	telomere-associated protein RIF1
LOC100644268	-0.580507	-0.539723	protein lozenge
LOC100644269	-0.883763	-0.849859	ethanolamine-phosphate cytidylyltransferase
LOC100644272	-0.440051	-0.626349	uncharacterized protein LOC100644272
LOC100644273	-1.5709	-1.80966	protein RRP5 homolog
LOC100644274	1.36994	1.50296	SAP domain-containing ribonucleoprotein
LOC100644275	-0.122887	-0.353765	TBC1 domain family member 15
LOC100644276	2.34633	1.94446	60S ribosomal protein L28
LOC100644277	-1.42483	-1.78985	probable dolichyl pyrophosphate Glc1Man9GlcNAc2 alpha-1,3-glucosyltransferase
LOC100644278	0.805267	0.981429	probable glutamate--tRNA ligase, mitochondrial
LOC100644279	-2.02945	-2.22168	MOB kinase activator-like 3
LOC100644280	-0.181361	-0.117645	protein farnesyltransferase/geranylgeranyltransferase type-1 subunit alpha
LOC100644282	1.04152	1.0921	WD repeat-containing protein 89
LOC100644283	-0.505794	-0.267343	RPA-interacting protein
LOC100644286	-2.1524	-2.22045	protogenin
LOC100644287	3.4407	3.27475	tubulin beta-1 chain
LOC100644289	-1.24733	-1.48153	F-actin-capping protein subunit alpha
LOC100644291	-0.545714	-0.69721	autophagy-related protein 2 homolog B
LOC100644292	1.96326	1.9687	MOB kinase activator-like 2
LOC100644293	1.80142	1.03362	60S ribosomal protein L9
LOC100644294	1.33331	1.24258	eukaryotic peptide chain release factor subunit 1
LOC100644295	0.99978	1.05964	reticulon-4-interacting protein 1 homolog, mitochondrial
LOC100644296	1.22218	1.17034	ubiquitin thioesterase trabid
LOC100644297	0.413028	0.689593	PRKR-interacting protein 1 homolog
LOC100644298	0.459521	0.63458	splicing factor 3B subunit 6-like protein
LOC100644300	-0.245224	-0.0662967	ribonucleases P/MRP protein subunit POP1
LOC100644302	0.006887	0.0215159	coiled-coil domain-containing protein 93
LOC100644304	-0.426042	-0.448632	protein germ cell-less
LOC100644305	0.891502	-0.637818	larval cuticle protein LCP-17-like
LOC100644306	-0.680046	-2.02188	CKLF-like MARVEL transmembrane domain-containing protein 4
LOC100644308	-0.589655	-0.622355	NAD-dependent protein deacylase sirtuin-5, mitochondrial
LOC100644310	-0.959157	-1.09081	TATA box-binding protein-associated factor RNA polymerase I subunit B
LOC100644311	-0.954075	-1.00427	regulator of G-protein signaling 7
LOC100644312	-1.23741	-1.04044	putative uncharacterized protein DDB_G0282133
LOC100644315	-0.863638	-0.761489	mitochondrial ornithine transporter 1
LOC100644316	-0.317078	-0.341112	5-methylcytosine rRNA methyltransferase NSUN4
LOC100644317	0.494422	0.449414	39S ribosomal protein L51, mitochondrial
LOC100644320	0.0491365	-0.0875738	bromodomain adjacent to zinc finger domain protein 2B
LOC100644321	0.305326	0.292572	rho guanine nucleotide exchange factor 11
LOC100644323	1.49797	0.966158	heat shock 70 kDa protein cognate 3
LOC100644324	-0.0984061	-0.0682869	sorting nexin-12
LOC100644325	1.32432	1.3467	small nuclear ribonucleoprotein-associated protein B
LOC100644326	-0.130355	-0.150152	probable methyltransferase-like protein 15 homolog
LOC100644327	-1.20531	-1.20658	uncharacterized protein KIAA0513
LOC100644328	0.363033	0.530869	uncharacterized protein LOC100644328
LOC100644329	-0.625518	-0.85594	poly [ADP-ribose] polymerase
LOC100644330	-1.74702	-2.04993	huntingtin
LOC100644335	-0.596037	-0.468299	protoporphyrinogen oxidase
LOC100644337	-0.271098	-2.30562	uncharacterized protein LOC100644337
LOC100644340	-0.703119	-1.06626	myosin heavy chain 95F
LOC100644345	-1.01128	-1.29025	semaphorin-5A
LOC100644347	-0.797122	-1.02112	TGF-beta-activated kinase 1 and MAP3K7-binding protein 1
LOC100644349	-1.12742	-0.854211	coiled-coil domain-containing protein 40
LOC100644353	0.478938	0.568726	protein DDI1 homolog 2
LOC100644354	1.2701	1.25464	uncharacterized protein LOC100644354
LOC100644356	-0.609726	-0.548187	protein-lysine N-methyltransferase mettl10
LOC100644357	-1.0354	-0.857928	uncharacterized protein LOC100644357
LOC100644359	-0.637671	-0.8386	COX assembly mitochondrial protein homolog
LOC100644361	0.262496	0.0820721	serine/threonine-protein kinase unc-51
LOC100644362	0.647534	0.686954	ribonuclease Oy
LOC100644364	0.222996	0.59254	uncharacterized protein LOC100644364
LOC100644366	1.1415	1.13528	uncharacterized protein LOC100644366
LOC100644367	1.38943	1.45582	WW domain-containing adapter protein with coiled-coil
LOC100644368	-0.720222	-0.631313	HBS1-like protein
LOC100644370	-1.25989	-1.13758	transmembrane protein 145
LOC100644371	-1.37546	-1.79431	ETS-like protein pointed
LOC100644372	0.0791634	0.127571	zinc finger protein 852
LOC100644373	0.146164	0.232306	dystrotelin
LOC100644374	0.144148	0.138215	cell division control protein 6 homolog
LOC100644376	0.0963324	-0.0106719	cystathionine beta-synthase
LOC100644377	1.37446	1.48844	sugar transporter ERD6-like 8
LOC100644380	0.206178	0.170069	syndecan
LOC100644382	-0.0500656	-0.0311725	regucalcin
LOC100644383	0.655742	0.651062	interferon-related developmental regulator 2
LOC100644385	0.879914	1.06782	gem-associated protein 8
LOC100644387	-1.24134	-1.19196	inosine-5'-monophosphate dehydrogenase 1b
LOC100644388	-2.76453	-2.88107	Kv channel-interacting protein 1
LOC100644389	-1.20038	-1.21373	monocarboxylate transporter 2
LOC100644390	-1.72554	-1.84219	rho guanine nucleotide exchange factor 18
LOC100644393	-1.04856	-1.44209	peptidyl-prolyl cis-trans isomerase G
LOC100644394	-1.1624	-1.37767	POU domain, class 2, transcription factor 1
LOC100644395	-0.483168	-0.48841	uncharacterized protein LOC100644395
LOC100644396	0.778079	0.422856	2-oxoisovalerate dehydrogenase subunit beta, mitochondrial
LOC100644398	-0.842288	-1.66352	protein arginine N-methyltransferase 1
LOC100644399	-1.35219	-2.15122	unc-112-related protein
LOC100644400	1.56504	1.436	steroid hormone receptor ERR1
LOC100644401	-0.735047	-1.36068	luciferin 4-monooxygenase
LOC100644402	-0.76419	-0.903604	uncharacterized protein LOC100644402
LOC100644404	0.294854	0.437392	protein MCM10 homolog
LOC100644405	0.190392	0.236246	flap endonuclease 1
LOC100644406	-1.37667	-1.23254	E3 ubiquitin-protein ligase RNF25
LOC100644410	0.788628	0.477283	protein transport protein Sec61 subunit gamma
LOC100644412	0.0643181	0.0948539	ring canal kelch homolog
LOC100644413	-1.65803	-1.86119	UNC93-like protein MFSD11
LOC100644415	-1.11754	-2.4382	syntenin-1
LOC100644416	0.255918	0.44004	uncharacterized protein LOC100644416
LOC100644417	0.47659	0.52423	adenine phosphoribosyltransferase
LOC100644418	-0.218817	-0.311555	ATP-dependent RNA helicase abstrakt
LOC100644419	0.17478	0.195082	thioredoxin domain-containing protein 9
LOC100644420	-1.83393	-2.72796	UDP-xylose and UDP-N-acetylglucosamine transporter
LOC100644421	-1.04166	-1.1551	uncharacterized protein LOC100644421
LOC100644423	-0.691907	-0.75012	SH3 domain-containing RING finger protein 3
LOC100644424	-1.30336	-1.74073	putative inorganic phosphate cotransporter
LOC100644425	-0.124799	0.122839	transcription initiation factor TFIID subunit 11
LOC100644426	0.168034	0.324685	tRNA (adenine(58)-N(1))-methyltransferase non-catalytic subunit TRM6
LOC100644427	-1.55374	-1.69202	RNA-binding protein Musashi homolog 2
LOC100644430	-0.230914	-0.330424	peptidyl-alpha-hydroxyglycine alpha-amidating lyase 1
LOC100644431	-1.02761	-0.874068	tectonic-1
LOC100644432	-1.59115	-1.59805	uncharacterized protein LOC100644432
LOC100644434	1.60998	1.67323	SAGA-associated factor 29
LOC100644435	-0.357817	-0.0593606	E3 ubiquitin-protein ligase RNF14
LOC100644439	1.76408	1.6629	myosin regulatory light chain sqh
LOC100644440	-0.709773	-0.864542	GPI inositol-deacylase
LOC100644441	-1.63664	-1.43381	tubulin delta chain
LOC100644442	0.73056	0.718349	uncharacterized protein LOC100644442
LOC100644443	-0.388368	-0.218448	peptidyl-prolyl cis-trans isomerase FKBP8
LOC100644444	-1.17279	-1.0678	pregnancy zone protein
LOC100644446	-0.286725	-0.210635	melanotransferrin
LOC100644451	-0.442712	-0.278249	calcium channel flower
LOC100644454	-1.62898	-2.6242	uncharacterized protein LOC100644454
LOC100644455	-0.12552	-0.154166	upstream stimulatory factor 1
LOC100644457	0.118026	0.156723	DNA replication licensing factor Mcm3
LOC100644465	-1.27086	-1.2667	dynein assembly factor 5, axonemal
LOC100644466	-1.13667	-1.2769	uncharacterized protein LOC100644466
LOC100644467	-0.614308	-0.479417	WD repeat-containing protein 74
LOC100644469	-0.459599	-0.496359	coiled-coil domain-containing protein 50
LOC100644470	0.177932	0.205125	uncharacterized protein LOC100644470
LOC100644471	-1.08682	-0.959572	S-adenosylmethionine decarboxylase proenzyme
LOC100644472	-0.718621	-0.7742	LETM1 and EF-hand domain-containing protein anon-60Da, mitochondrial
LOC100644473	0.950792	0.754339	neutral alpha-glucosidase AB
LOC100644474	0.597206	0.507065	maternal protein tudor
LOC100644475	-0.5053	-0.554291	lachesin
LOC100644477	-1.84168	-1.66958	mitochondrial import inner membrane translocase subunit Tim10 B
LOC100644478	-1.06283	-1.23015	NAD-dependent protein deacetylase Sirt6
LOC100644479	1.11774	1.30478	density-regulated protein homolog
LOC100644480	3.11694	2.95719	histone H2A
LOC100644482	-1.14884	-1.22062	DNA-dependent protein kinase catalytic subunit
LOC100644484	-0.808162	-0.93571	zinc finger protein chinmo
LOC100644485	-1.61374	-2.37666	uncharacterized protein LOC100644485
LOC100644487	-0.253133	-0.302086	nucleolar protein 14 homolog
LOC100644488	1.17915	1.2206	homeobox protein 14
LOC100644489	-0.298257	-0.300329	factor VIII intron 22 protein
LOC100644490	1.85688	1.73534	elongation factor Tu, mitochondrial
LOC100644491	-0.41292	-0.382207	furin-like protease 2
LOC100644493	0.804361	0.973843	U5 small nuclear ribonucleoprotein 40 kDa protein
LOC100644494	-2.41312	-2.84083	ankyrin repeat domain-containing protein 6
LOC100644495	0.33404	0.280809	putative fatty acyl-CoA reductase CG5065
LOC100644496	0.17686	0.0790592	LIM domain-containing protein jub
LOC100644497	0.477029	0.636997	uncharacterized protein LOC100644497
LOC100644498	-0.462797	-0.569816	C-mannosyltransferase dpy-19
LOC100644499	-0.464738	-0.276485	enhancer of polycomb homolog 1
LOC100644500	-0.613385	-0.675207	isoleucine--tRNA ligase, mitochondrial
LOC100644501	1.08692	1.11877	BRISC complex subunit FAM175B
LOC100644502	1.66263	1.56948	ATPase inhibitor mai-2, mitochondrial
LOC100644503	-1.08189	-1.9261	regucalcin
LOC100644504	-0.937365	-0.975116	uncharacterized protein LOC100644504
LOC100644505	-1.39385	-1.4818	arginine-hydroxylase NDUFAF5, mitochondrial
LOC100644507	-0.55671	-0.774853	AP-2 complex subunit alpha
LOC100644508	-0.83495	-0.992897	group XV phospholipase A2
LOC100644509	-1.11539	-1.20832	uncharacterized protein LOC100644509
LOC100644511	-0.178009	-0.30408	RNA exonuclease 1 homolog
LOC100644512	-0.663446	-0.857486	RNA binding protein fox-1 homolog 2
LOC100644514	0.490602	0.619487	CD2 antigen cytoplasmic tail-binding protein 2 homolog
LOC100644515	-1.29416	-1.57995	ras-like GTP-binding protein RhoL
LOC100644516	-0.227126	-0.235619	cell division cycle protein 16 homolog
LOC100644518	-1.16909	-1.23596	homeobox protein homothorax
LOC100644519	2.29575	2.43571	nucleolin
LOC100644520	-0.384643	-0.268238	3'(2'),5'-bisphosphate nucleotidase 1
LOC100644521	-1.77275	-2.04655	LON peptidase N-terminal domain and RING finger protein 3
LOC100644525	0.857325	0.872436	arf-GAP domain and FG repeat-containing protein 1
LOC100644526	-2.46939	-2.54044	uncharacterized protein LOC100644526
LOC100644529	0.182774	0.135722	cAMP-dependent protein kinase type II regulatory subunit
LOC100644530	-1.89493	-2.16208	dual 3',5'-cyclic-AMP and -GMP phosphodiesterase 11
LOC100644531	0.897561	1.01111	rho GTPase-activating protein 44
LOC100644532	-1.62262	-1.82962	zinc finger protein 84
LOC100644533	0.14596	0.0642257	protein brunelleschi
LOC100644534	-0.340705	-0.286613	DET1- and DDB1-associated protein 1
LOC100644536	0.833665	0.849755	NHL repeat-containing protein 2
LOC100644538	-2.56283	-2.47777	uncharacterized protein LOC100644538
LOC100644539	1.65599	1.75561	solute carrier family 2, facilitated glucose transporter member 8
LOC100644540	-0.32523	0.0582883	dynamin
LOC100644541	-0.132268	-0.112993	probable ATP-dependent RNA helicase DDX49
LOC100644542	1.18012	1.13738	wiskott-Aldrich syndrome protein family member 3
LOC100644543	0.667669	0.565494	SURP and G-patch domain-containing protein 1
LOC100644544	-0.26312	-0.117447	synaptobrevin homolog YKT6
LOC100644545	1.15393	1.03656	proteasome subunit alpha type-2
LOC100644547	-0.483416	-0.712409	rho GTPase-activating protein 190
LOC100644548	-0.075378	-0.234494	DNA mismatch repair protein Msh2
LOC100644549	-0.940364	-0.427192	trafficking protein particle complex subunit 13
LOC100644550	1.31796	1.19075	maspardin
LOC100644552	-0.0539686	-0.286857	ephrin-B2
LOC100644553	0.105338	0.293981	high affinity copper uptake protein 1
LOC100644558	0.294785	0.369122	ankyrin repeat domain-containing protein 40
LOC100644560	-0.315211	-0.423007	transcription initiation factor TFIID subunit 4
LOC100644561	1.31146	1.26676	eukaryotic translation initiation factor 3 subunit I
LOC100644562	-0.0562513	-0.549772	staphylococcal nuclease domain-containing protein 1
LOC100644563	-1.28166	-1.21232	vacuolar protein sorting-associated protein 13A
LOC100644564	0.323739	0.294817	uncharacterized protein LOC100644564
LOC100644566	2.64285	2.47245	translationally-controlled tumor protein homolog
LOC100644567	-0.913645	-0.93606	uncharacterized protein LOC100644567
LOC100644568	0.869892	0.724655	ATP synthase-coupling factor 6, mitochondrial
LOC100644569	-1.11044	-1.82902	proton-coupled amino acid transporter-like protein pathetic
LOC100644570	0.723128	0.869391	KH domain-containing protein akap-1
LOC100644572	0.705944	0.785072	chloride channel CLIC-like protein 1
LOC100644574	-0.178126	-0.249616	heterogeneous nuclear ribonucleoprotein H
LOC100644577	-0.223922	-0.0519221	trafficking protein particle complex subunit 6B
LOC100644578	-2.66452	-2.76485	uncharacterized protein LOC100644578
LOC100644580	1.27711	1.28179	uncharacterized protein LOC100644580
LOC100644581	-2.32951	-2.28758	uncharacterized protein LOC100644581
LOC100644582	-2.00271	-1.81845	uncharacterized protein LOC100644582
LOC100644583	0.421665	0.439502	60S ribosomal export protein NMD3
LOC100644584	-2.09354	-1.72422	ionotropic receptor 25a
LOC100644585	-0.117374	0.0474784	flexible cuticle protein 12
LOC100644587	0.690309	0.684587	myotubularin-related protein 10-B
LOC100644589	-0.417225	-0.423824	probable actin-related protein 2/3 complex subunit 2
LOC100644590	1.43144	1.46118	uncharacterized protein LOC100644590
LOC100644591	-0.676476	-0.755669	Golgi pH regulator
LOC100644593	-0.579094	-0.467906	ras-like protein 1
LOC100644594	0.419899	0.373757	cyclin-dependent kinase inhibitor 1
LOC100644595	0.632686	0.490441	ATP-binding cassette sub-family E member 1
LOC100644596	-0.163064	-0.222549	beta-1,3-galactosyltransferase 5
LOC100644597	0.713072	0.951941	DNA-directed RNA polymerase III subunit RPC9
LOC100644598	0.801071	0.863499	KRR1 small subunit processome component homolog
LOC100644599	-0.570028	-0.821996	endothelial zinc finger protein induced by tumor necrosis factor alpha
LOC100644600	-2.47167	-2.32756	facilitated trehalose transporter Tret1
LOC100644601	-0.557412	-0.587648	protein RTF2 homolog
LOC100644602	-1.3556	-1.5288	mediator of RNA polymerase II transcription subunit 20
LOC100644603	0.74621	0.921492	ADP-ribosylation factor-like protein 2
LOC100644605	1.22251	1.03033	cytochrome b-c1 complex subunit Rieske, mitochondrial
LOC100644606	-2.47937	-2.63428	cyclic GMP-AMP synthase
LOC100644607	0.260113	0.125913	KAT8 regulatory NSL complex subunit 1
LOC100644609	-0.188237	-0.299066	V-type proton ATPase 116 kDa subunit a
LOC100644610	0.572596	0.475629	UDP-glucose 4-epimerase
LOC100644611	0.175264	0.186192	tRNA-dihydrouridine(20) synthase [NAD(P)+]-like
LOC100644612	1.43298	1.3016	proteasome subunit beta type-7
LOC100644614	2.46492	2.58952	serine/threonine-protein kinase RIO3
LOC100644615	-1.02293	-1.1089	CDK5RAP1-like protein
LOC100644616	-1.85802	-2.68762	ankyrin repeat and SOCS box protein 16
LOC100644618	0.984956	1.09847	probable inositol transporter 3
LOC100644620	1.85336	1.88467	translin
LOC100644621	0.789383	0.717784	26S proteasome non-ATPase regulatory subunit 12
LOC100644622	-0.375803	-0.469895	integrator complex subunit 5
LOC100644623	-0.551826	-0.67204	ras-like protein 2
LOC100644625	-0.808979	-0.842864	X-ray repair cross-complementing protein 5
LOC100644626	-1.17739	-1.89607	40S ribosomal protein S28
LOC100644627	-0.190807	-1.00569	alpha-crystallin B chain
LOC100644628	-0.819162	-0.829103	uncharacterized protein LOC100644628
LOC100644629	-1.08128	-1.26412	TBC1 domain family member 20
LOC100644630	-1.67307	-2.26945	uncharacterized protein LOC100644630
LOC100644632	-2.44814	-2.40103	solute carrier family 41 member 1
LOC100644633	0.222067	0.244127	DNA ligase 1
LOC100644634	1.67854	1.4226	cytoplasmic polyadenylation element-binding protein 1
LOC100644637	-2.80636	-2.64213	testis-specific serine/threonine-protein kinase 2
LOC100644639	-0.221127	-0.0919695	dimethyladenosine transferase 2, mitochondrial
LOC100644640	-0.0119628	0.122751	aprataxin
LOC100644642	-0.356383	-0.108241	spindle pole body component 110
LOC100644645	1.34937	1.35033	general transcriptional corepressor trfA
LOC100644646	0.565891	0.395644	protein transport protein Sec23A
LOC100644647	0.50294	0.785071	uncharacterized protein LOC100644647
LOC100644648	-1.83994	-2.30065	toll-like receptor Tollo
LOC100644651	0.0188221	0.0991713	NAD-dependent protein deacetylase sirtuin-7
LOC100644652	-1.18544	-1.3317	protein dopey-1 homolog
LOC100644653	-0.39087	-0.667662	rapamycin-insensitive companion of mTOR
LOC100644654	-2.34832	-2.64809	uncharacterized protein LOC100644654
LOC100644655	0.781852	0.605445	unconventional myosin-Va
LOC100644656	-1.70527	-1.84425	piwi-like protein Ago3
LOC100644657	0.4243	0.0607924	NADH dehydrogenase [ubiquinone] 1 beta subcomplex subunit 10
LOC100644659	0.0185377	0.0509063	uncharacterized protein LOC100644659
LOC100644660	-1.47434	-1.53708	octopamine receptor Oamb
LOC100644663	0.203299	-0.240612	putative uncharacterized protein DDB_G0271606
LOC100644664	0.138011	0.282409	transmembrane protein 53
LOC100644665	0.383115	0.519983	U6 snRNA-associated Sm-like protein LSm3
LOC100644667	0.152586	0.29327	beta-1,3-galactosyltransferase 6
LOC100644668	-1.84354	-2.5833	retinol dehydrogenase 14
LOC100644669	0.643304	0.626339	immediate early response 3-interacting protein 1
LOC100644670	1.67369	1.76222	adenosylhomocysteinase 2
LOC100644672	0.219126	0.196618	GPN-loop GTPase 2
LOC100644674	0.593915	0.690622	U3 small nucleolar RNA-interacting protein 2
LOC100644675	0.259598	0.626251	UPF0547 protein C16orf87
LOC100644676	-0.0115432	-0.125145	E3 ubiquitin-protein ligase MYLIP
LOC100644677	-2.13714	-2.37337	CMP-sialic acid transporter 1
LOC100644678	-0.339872	-0.329212	uncharacterized protein LOC100644678
LOC100644679	-1.37796	-1.33447	nudix hydrolase 8
LOC100644680	-0.804159	-0.889511	putative serine protease K12H4.7
LOC100644681	0.555558	0.163917	peptidyl-prolyl cis-trans isomerase 5
LOC100644682	-1.04467	-1.04347	protein VAC14 homolog
LOC100644683	-1.92924	-1.62801	uncharacterized protein LOC100644683
LOC100644684	-0.982757	-1.31044	beta-1,4-galactosyltransferase 7
LOC100644685	1.95373	1.87903	centrosomal protein of 290 kDa
LOC100644686	1.43505	1.49711	la protein homolog
LOC100644687	-0.747195	-1.00365	uncharacterized protein CG43867
LOC100644688	0.112795	0.218517	interferon-inducible double-stranded RNA-dependent protein kinase activator A homolog
LOC100644690	-1.92223	-2.37108	MOXD1 homolog 2
LOC100644691	-0.129986	-0.246157	uncharacterized protein LOC100644691
LOC100644697	-0.271934	-0.647209	DE-cadherin
LOC100644698	-0.981924	-0.882838	uncharacterized protein LOC100644698
LOC100644699	-0.871887	-0.898609	insulin-degrading enzyme
LOC100644700	0.12035	0.159065	ubiquitin-like domain-containing CTD phosphatase 1
LOC100644701	-0.501611	-0.812149	headcase protein
LOC100644702	2.92104	2.88626	protein maelstrom 2
LOC100644703	-0.0743693	-0.156234	gamma-aminobutyric acid receptor subunit beta-like
LOC100644704	-1.07242	-2.80935	ubiquitin-fold modifier-conjugating enzyme 1
LOC100644705	-1.54336	-1.53489	uncharacterized protein LOC100644705
LOC100644708	0.694687	0.813941	histone PARylation factor 1
LOC100644709	-0.76061	-0.785233	hrp65 protein
LOC100644710	-2.43472	-2.47446	trace amine-associated receptor 9
LOC100644711	0.362437	0.573525	CDK5 and ABL1 enzyme substrate 2
LOC100644712	0.234476	0.524073	U7 snRNA-associated Sm-like protein LSm10
LOC100644714	1.20857	1.36155	nuclear cap-binding protein subunit 2
LOC100644715	-2.0637	-2.4471	polypeptide N-acetylgalactosaminyltransferase 2
LOC100644717	1.45608	1.42415	protein FAM46A
LOC100644719	-0.384786	-0.63282	DNA polymerase alpha subunit B
LOC100644721	-2.58877	-2.80677	teneurin-a
LOC100644722	0.456787	0.501273	probable ribosome biogenesis protein RLP24
LOC100644723	-1.39228	-2.54508	ATP-binding cassette sub-family G member 1
LOC100644724	1.03635	1.06729	ribosome biogenesis regulatory protein homolog
LOC100644725	0.591071	0.765521	DNA polymerase delta small subunit
LOC100644726	-1.32093	-1.30296	uncharacterized protein LOC100644726
LOC100644729	-0.614334	-0.521211	glycerophosphodiester phosphodiesterase 1
LOC100644730	-0.811902	-0.925589	cyclin-dependent-like kinase 5
LOC100644733	-0.0995922	0.180039	uncharacterized protein LOC100644733
LOC100644734	-1.15667	-1.34762	single Ig IL-1-related receptor
LOC100644735	-0.292136	-0.321631	male-specific lethal 1 homolog
LOC100644736	-1.02061	-0.977751	N-acetylglucosamine-1-phosphotransferase subunits alpha/beta
LOC100644737	0.304742	0.390046	facilitated trehalose transporter Tret1-like
LOC100644738	-2.64974	-2.50471	NA
LOC100644739	-2.02346	-1.81518	cilia- and flagella-associated protein 52
LOC100644740	-0.239518	-0.907794	protein transport protein Sec61 subunit alpha
LOC100644741	0.333744	0.439296	mediator of RNA polymerase II transcription subunit 26
LOC100644743	-1.27532	-1.05854	cytochrome P450 4c3
LOC100644744	-0.944251	-1.60032	ATP-binding cassette sub-family G member 1
LOC100644745	0.449132	0.507943	polycomb group RING finger protein 3
LOC100644747	0.132389	0.17723	von Willebrand factor A domain-containing protein 9
LOC100644749	-2.23145	-2.42751	alkaline phosphatase 4
LOC100644754	-1.77994	-1.84109	peroxisomal membrane protein 11C
LOC100644757	-1.16133	-1.31915	tubulin--tyrosine ligase-like protein 12
LOC100644758	-0.504597	-0.512322	intron-binding protein aquarius
LOC100644759	-1.81488	-1.78215	transmembrane protein 179
LOC100644760	0.379773	0.417245	flotillin-1
LOC100644761	-1.04641	-1.4499	3-phosphoinositide-dependent protein kinase 1
LOC100644764	1.16402	1.19025	cytoplasmic protein NCK1
LOC100644765	0.118139	-0.0849701	CUGBP Elav-like family member 2
LOC100644768	-0.0545065	-0.0268694	calcineurin B homologous protein 1
LOC100644770	1.10759	1.14065	pinin
LOC100644773	0.137646	0.157956	general transcription factor 3C polypeptide 5
LOC100644774	0.825687	0.880506	methyltransferase-like protein 23
LOC100644777	0.822087	0.982052	breast cancer metastasis-suppressor 1-like protein
LOC100644778	1.83627	1.65836	T-complex protein 1 subunit epsilon
LOC100644779	-0.941767	-1.0355	insulin receptor substrate 1
LOC100644780	0.975072	0.999299	thioredoxin, mitochondrial
LOC100644785	-1.56671	-1.80097	dmX-like protein 2
LOC100644786	0.158227	0.115244	short-chain specific acyl-CoA dehydrogenase, mitochondrial
LOC100644787	0.536948	0.42571	serine/threonine-protein kinase tricorner
LOC100644788	1.60384	1.10926	60S ribosomal protein L37
LOC100644790	0.228926	0.419242	U3 small nucleolar RNA-associated protein 14 homolog C
LOC100644791	-0.514142	-0.469822	pre-rRNA-processing protein TSR1 homolog
LOC100644792	-1.73969	-1.89385	sodium/potassium/calcium exchanger Nckx30C
LOC100644794	0.276412	0.473301	PAX3- and PAX7-binding protein 1
LOC100644796	0.792735	0.82294	low molecular weight phosphotyrosine protein phosphatase
LOC100644797	1.74573	1.82216	uncharacterized protein LOC100644797
LOC100644798	-1.43438	-1.46657	LIM homeobox transcription factor 1-beta
LOC100644799	-0.0144202	-0.147235	clustered mitochondria protein homolog
LOC100644800	0.133011	-0.196524	V-type proton ATPase subunit G
LOC100644801	0.233905	0.275648	TBC1 domain family member 23
LOC100644802	0.444245	0.289046	twisted gastrulation protein homolog 1-B
LOC100644803	1.38399	1.50159	E3 ubiquitin-protein ligase CHIP
LOC100644804	-0.421484	-0.368903	xenotropic and polytropic retrovirus receptor 1 homolog
LOC100644805	-0.725888	-0.570203	uncharacterized protein KIAA1143 homolog
LOC100644806	0.129689	0.00527638	inhibitor of nuclear factor kappa-B kinase subunit epsilon
LOC100644807	1.08794	1.15894	probable 39S ribosomal protein L45, mitochondrial
LOC100644808	-2.38051	-2.7997	cap-specific mRNA (nucleoside-2'-O-)-methyltransferase 1-like
LOC100644809	-0.137309	-0.276076	renin receptor
LOC100644810	0.0165572	-0.12503	heterogeneous nuclear ribonucleoprotein K
LOC100644811	-2.58589	-2.50638	neuroligin-4, Y-linked
LOC100644813	-1.62912	-1.71723	uncharacterized protein LOC100644813
LOC100644814	-1.59402	-2.3089	cholinesterase 1
LOC100644817	1.09072	1.03018	60 kDa heat shock protein, mitochondrial
LOC100644818	-1.21982	-1.45857	MOB kinase activator-like 1
LOC100644819	-0.396669	-0.903652	fumarylacetoacetase
LOC100644822	0.759629	1.02407	U4/U6.U5 small nuclear ribonucleoprotein 27 kDa protein
LOC100644823	0.838792	0.742183	V-type proton ATPase subunit B
LOC100644824	0.186024	-0.0493862	max dimerization protein 1
LOC100644825	-1.1604	-1.643	probable peroxisomal acyl-coenzyme A oxidase 1
LOC100644827	0.509836	0.361319	uncharacterized protein LOC100644827
LOC100644828	-1.10335	-1.18947	FAD-dependent oxidoreductase domain-containing protein 1
LOC100644829	-0.137666	-0.0600469	tyrosine-protein phosphatase corkscrew
LOC100644830	-0.942522	-1.28585	cleavage stimulation factor subunit 1
LOC100644831	-0.833963	-0.779725	asparagine synthetase [glutamine-hydrolyzing]
LOC100644832	-2.89967	-2.64883	farnesol dehydrogenase
LOC100644833	0.331824	0.291899	alpha-1,3-mannosyl-glycoprotein 2-beta-N-acetylglucosaminyltransferase
LOC100644837	-1.6363	-1.82518	E3 ubiquitin-protein ligase UBR2
LOC100644840	0.356612	0.34449	exportin-2
LOC100644842	-1.16924	-1.62164	peptidylglycine alpha-hydroxylating monooxygenase
LOC100644843	-2.50303	-2.44347	centrosomal protein of 290 kDa
LOC100644844	-0.552677	-0.646808	V-type proton ATPase subunit C
LOC100644845	-0.67369	-1.15986	dipeptidyl peptidase 3
LOC100644848	-0.591396	-0.696332	ATP-binding cassette sub-family G member 1
LOC100644850	-0.308667	-0.280047	diphosphomevalonate decarboxylase
LOC100644851	-0.00740721	0.117548	mono [ADP-ribose] polymerase PARP16
LOC100644852	-1.52408	-1.39539	lariat debranching enzyme
LOC100644853	0.304588	0.190146	uncharacterized protein LOC100644853
LOC100644857	-1.51317	-2.10258	FAS-associated factor 2
LOC100644858	-0.515017	-0.665112	symplekin
LOC100644859	-0.747932	-0.748504	F-box/LRR-repeat protein 4
LOC100644860	0.238245	0.208356	uncharacterized protein LOC100644860
LOC100644861	1.98619	2.02004	uncharacterized protein LOC100644861
LOC100644862	-0.271114	-0.416765	synaptic vesicle glycoprotein 2B
LOC100644863	0.709933	0.666676	glutaredoxin-C4
LOC100644865	-0.489793	-0.524733	kelch-like ECH-associated protein 1
LOC100644869	-1.39605	-1.4521	uncharacterized protein LOC100644869
LOC100644870	0.753336	0.866386	protein AF-10
LOC100644871	0.94577	0.663999	uncharacterized protein LOC100644871
LOC100644872	-0.251207	-0.217786	suppressor of cytokine signaling 5
LOC100644873	-1.33292	-1.39422	cytokine receptor
LOC100644874	-0.110627	0.0620236	LIM domain only protein 7
LOC100644875	-0.674396	-0.853539	solute carrier family 41 member 1
LOC100644878	-1.83938	-2.00356	60 kDa SS-A/Ro ribonucleoprotein
LOC100644879	-0.00595122	0.388847	DNA repair protein XRCC2-like
LOC100644881	-1.56354	-1.93244	protein lap4
LOC100644882	-0.50764	-0.632319	zinc finger MIZ domain-containing protein 1
LOC100644885	0.229829	0.340582	putative transferase CAF17 homolog, mitochondrial
LOC100644886	-0.148613	-0.33807	omega-conotoxin-like protein 1
LOC100644887	0.241494	0.0567529	5'-3' exoribonuclease 2 homolog
LOC100644888	0.132442	0.184097	U3 small nucleolar RNA-associated protein 6 homolog
LOC100644890	-1.54588	-1.64346	tetratricopeptide repeat protein 21B
LOC100644891	-0.964571	-1.06737	probable phosphorylase b kinase regulatory subunit beta
LOC100644892	-0.723023	-0.672506	sialin
LOC100644893	-2.27904	-2.05923	neurotrimin
LOC100644895	-0.0100244	-0.0645851	uncharacterized protein LOC100644895
LOC100644896	0.486525	0.616255	uncharacterized protein LOC100644896
LOC100644897	-0.950022	-0.923671	transmembrane and TPR repeat-containing protein 4
LOC100644898	0.609185	0.52536	tumor protein D54
LOC100644900	0.130348	0.286923	E3 ubiquitin-protein ligase MARCH2
LOC100644901	-1.14824	-2.85085	uncharacterized protein LOC100644901
LOC100644902	-2.78237	-2.74049	uncharacterized protein LOC100644902
LOC100644906	1.66134	1.84453	histone H3.3
LOC100644908	-0.338247	-0.365639	vacuolar protein sorting-associated protein 51 homolog
LOC100644909	-1.95737	-2.00147	fat-like cadherin-related tumor suppressor homolog
LOC100644910	0.308648	0.375303	phosphatidylinositol transfer protein alpha isoform
LOC100644911	-2.83118	-2.92714	forkhead box protein D1
LOC100644912	-0.468751	-0.349647	RNA-binding protein Musashi homolog Rbp6
LOC100644913	-0.369672	-0.0861357	coiled-coil domain-containing protein 6
LOC100644914	2.8677	2.7624	uncharacterized protein LOC100644914
LOC100644915	1.08306	1.16722	DNA methyltransferase 1-associated protein 1
LOC100644916	2.31063	2.39349	hydroxylysine kinase
LOC100644919	-1.5895	-1.82554	guanine deaminase
LOC100644920	1.72857	1.09389	60S ribosomal protein L37a
LOC100644921	-0.652794	-0.801846	proton-coupled amino acid transporter-like protein CG1139
LOC100644922	-1.0552	-0.982593	methyltransferase-like protein 16 homolog
LOC100644924	-1.1764	-1.03625	gonadal protein gdl
LOC100644925	0.778089	0.80595	ribosomal L1 domain-containing protein 1
LOC100644926	-2.45115	-2.837	uncharacterized protein LOC100644926
LOC100644927	0.0661003	-0.0875748	ubiquitin carboxyl-terminal hydrolase 47
LOC100644928	1.53337	1.59017	vesicle-associated membrane protein/synaptobrevin-binding protein
LOC100644930	-0.352587	-0.22498	nudC domain-containing protein 1
LOC100644932	0.166679	0.276844	NA
LOC100644937	-0.267129	-0.321318	DEAD-box helicase Dbp80
LOC100644938	0.330817	0.245412	organic cation transporter protein
LOC100644943	0.970304	0.888654	interleukin enhancer-binding factor 2
LOC100644944	-0.86362	-0.759604	DALR anticodon-binding domain-containing protein 3
LOC100644945	-0.434436	-0.441704	mitogen-activated protein kinase kinase kinase 15
LOC100644946	-0.440015	-0.319715	beta-1,4-glucuronyltransferase 1
LOC100644947	-0.423623	-0.312402	protein max
LOC100644948	-0.980713	-0.936651	nitrogen permease regulator 3-like protein
LOC100644949	-1.57482	-1.38473	sphingolipid delta(4)-desaturase DES1
LOC100644950	0.537317	0.566562	CXXC-type zinc finger protein 1
LOC100644952	-0.42293	-0.497111	putative U5 small nuclear ribonucleoprotein 200 kDa helicase
LOC100644953	-1.81037	-1.83537	uncharacterized protein LOC100644953
LOC100644954	0.716911	0.575167	AP-1 complex subunit beta-1
LOC100644955	-2.56566	-2.73044	LIM/homeobox protein Lhx5
LOC100644956	-1.82501	-2.31354	laccase-3
LOC100644957	0.765509	0.72528	apoptotic chromatin condensation inducer in the nucleus
LOC100644958	-1.13236	-1.3243	sialin
LOC100644959	1.85426	1.68479	ubiquitin-conjugating enzyme E2-17 kDa
LOC100644961	1.13594	1.14434	histone acetyltransferase type B catalytic subunit
LOC100644962	-0.239407	-0.0860221	DNA repair protein RAD51 homolog A
LOC100644963	-2.11386	-2.0977	protein mesh-like
LOC100644964	-0.89116	-0.958578	BTB/POZ domain-containing protein 1
LOC100644967	-1.23137	-1.41313	small G protein signaling modulator 3 homolog
LOC100644969	-1.68268	-1.60338	methyltransferase-like protein 4
LOC100644970	0.85602	0.744261	T-cell immunomodulatory protein
LOC100644971	0.396176	0.331378	elongation factor Ts, mitochondrial
LOC100644972	1.46285	1.50466	glycine-rich protein DOT1
LOC100644973	-2.10691	-2.98374	2-hydroxyacyl-CoA lyase 1
LOC100644974	-0.740391	-1.07437	probable multidrug resistance-associated protein lethal(2)03659
LOC100644975	-0.514733	-1.4231	peroxiredoxin-6
LOC100644977	-2.44979	-2.5553	uncharacterized protein LOC100644977
LOC100644978	2.46988	2.43457	facilitated trehalose transporter Tret1-like
LOC100644979	-0.483288	-0.672967	uncharacterized protein LOC100644979
LOC100644980	0.171951	0.195201	mediator of RNA polymerase II transcription subunit 16
LOC100644982	0.531289	-1.3192	chymotrypsin inhibitor
LOC100644983	-1.24532	-1.35205	protein MANBAL
LOC100644984	0.313092	0.186906	myb-like protein X
LOC100644986	-0.00761803	0.0702925	AP-1 complex subunit mu-1
LOC100644987	0.0333208	-0.0313539	kynurenine--oxoglutarate transaminase 3
LOC100644988	-0.55942	-0.869058	dmX-like protein 1
LOC100644989	1.18811	1.31505	thyroid transcription factor 1-associated protein 26
LOC100644990	-2.75687	-2.38888	uncharacterized protein LOC100644990
LOC100644991	-0.446294	-0.440352	exocyst complex component 1
LOC100644992	-0.824086	-0.668506	pyroglutamyl-peptidase 1
LOC100644993	-1.51888	-1.74516	membrane-associated guanylate kinase, WW and PDZ domain-containing protein 1
LOC100645000	0.537987	0.538263	caspase-1
LOC100645001	-0.737111	-0.823348	ribosome-releasing factor 2, mitochondrial
LOC100645002	1.80748	1.69576	dnaJ protein homolog 1
LOC100645003	-0.867205	-0.814914	A-kinase anchor protein 10, mitochondrial
LOC100645004	0.529597	0.632419	mitochondrial import receptor subunit TOM70
LOC100645005	-2.82617	-2.44388	tektin-2
LOC100645007	0.00112421	-0.100667	oxysterol-binding protein 1
LOC100645008	0.676426	0.897813	pre-mRNA-splicing factor CWC25 homolog
LOC100645011	1.88661	1.68192	uncharacterized protein LOC100645011
LOC100645012	0.621211	0.568286	probable beta-hexosaminidase fdl
LOC100645013	-0.297781	-0.159492	PI-PLC X domain-containing protein 1
LOC100645015	-0.638162	-0.468775	snRNA-activating protein complex subunit 3
LOC100645016	0.974588	1.00034	elongation of very long chain fatty acids protein 6
LOC100645019	-1.0956	-1.04956	calcitonin gene-related peptide type 1 receptor
LOC100645020	-0.216387	-0.379922	caskin-1
LOC100645022	0.276402	0.22199	RNA-binding protein 45
LOC100645023	1.09	1.09996	mucin-5AC
[truncated: 5,829 more rows]

## Sheet: Table S5
gene_symbol	OA_rep1	OA_rep2	OA_rep3	OI_rep1	OI_rep2	OI_rep3	baseMean	log2FoldChange	lfcSE	stat	pvalue	padj	DEG	expression_with_ovary_activation	gene_name
Def	11.7816	20.1776	25.5897	172.403	4.37882	12.6125	41.1572	-1.71816	1.14868	-1.49578	0.134712	0.999948	NO	NA	defensin precursor
F1	4.90899	3.56075	1.02359	0	3.50306	2.91058	2.65116	0.554405	1.43681	0.385858	0.699602	0.999948	NO	NA	silk fibroin 1 precursor
F3	1.96359	1.18692	1.02359	3.96329	0.875765	4.85097	2.31069	-1.19586	1.35977	-0.879457	0.379154	0.999948	NO	NA	silk fibroin 3 precursor
fem	1346.04	1351.9	1256.96	1540.73	924.808	1288.42	1284.81	0.0755584	0.207149	0.364754	0.715295	0.999948	NO	NA	feminizer
Kr-h1	166.906	316.906	205.741	282.385	117.352	146.499	205.965	0.335847	0.411231	0.816687	0.414107	0.999948	NO	NA	kruppel homolog 1
LOC100628631	3527.6	3961.92	3757.59	3605.61	4052.16	3685.77	3765.11	-0.0126784	0.0977045	-0.129763	0.896754	0.999948	NO	NA	cGMP-dependent protein kinase, isozyme 2 forms cD4/T1/T3A/T3B
LOC100631053	63.8168	143.617	67.5567	73.321	116.477	71.7944	89.4304	0.0664453	0.4288	0.154957	0.876856	0.999948	NO	NA	kunitz-type serine protease inhibitor Bt-KTI
LOC100631054	2427.98	2148.32	2154.65	2266.01	2022.14	2245.03	2210.69	0.0435074	0.105762	0.411372	0.6808	0.999948	NO	NA	embryonic polarity protein dorsal
LOC100631058	4489.76	4691.88	4196.7	11272.6	3736.01	4448.34	5472.55	-0.540359	0.395993	-1.36457	0.172389	0.999948	NO	NA	high affinity cAMP-specific and IBMX-insensitive 3',5'-cyclic phosphodiesterase 8
LOC100631059	2961.1	3017.14	2960.21	3205.31	3045.91	2950.36	3023.34	-0.0418884	0.0738576	-0.567151	0.570611	0.999948	NO	NA	NF-kappa-B inhibitor cactus
LOC100631060	2975.83	3637.9	2743.21	4729.2	1634.18	2916.4	3106.12	0.0119887	0.35915	0.0333808	0.973371	0.999948	NO	NA	period circadian protein
LOC100631064	2244.39	2043.87	2200.71	2029.21	2342.67	2120.85	2163.62	-0.000794159	0.102507	-0.00774739	0.993819	0.999948	NO	NA	multivesicular body subunit 12A
LOC100631065	997.506	945.972	1070.67	956.145	1308.39	1054.6	1055.55	-0.139299	0.158966	-0.876285	0.380875	0.999948	NO	NA	group XIIA secretory phospholipase A2
LOC100631066	7372.32	9094.15	8127.28	6404.68	11201	7796.48	8332.66	-0.046751	0.228052	-0.205002	0.837571	0.999948	NO	NA	40S ribosomal protein S5
LOC100631067	2781.43	1868.2	2143.39	2288.8	2222.69	2331.38	2272.65	-0.0101486	0.172998	-0.0586631	0.95322	0.999948	NO	NA	toll-like receptor 6
LOC100631070	13.7452	127	13.3066	25.7614	21.8941	6.79136	34.7498	1.49638	0.987791	1.51488	0.129803	0.999948	NO	NA	melittin
LOC100631072	2032.32	2054.55	1954.03	2005.43	1906.54	1822.03	1962.48	0.0751481	0.0834474	0.900544	0.367831	0.999948	NO	NA	nuclear factor NF-kappa-B p100 subunit
LOC100631073	593.006	668.233	566.043	837.246	353.809	562.713	596.842	0.05959	0.313599	0.19002	0.849294	0.999948	NO	NA	CD109 antigen
LOC100631077	11678.5	14220.4	12720.1	10748.5	16087.8	12910.4	13060.9	-0.0415911	0.181565	-0.22907	0.818814	0.999948	NO	NA	60S ribosomal protein L13
LOC100631078	29.4539	22.5514	58.3444	53.5045	4.37882	13.5827	30.3026	0.631627	0.890239	0.709502	0.478013	0.999948	NO	NA	abaecin
LOC100631080	26126.6	21693.3	25346.1	21970.5	33358.8	25023.3	25586.4	-0.135175	0.188424	-0.717396	0.47313	0.999948	NO	NA	elongation factor 1-alpha
LOC100631082	48.1081	53.4112	37.8727	79.2659	35.9064	34.927	48.2485	-0.105769	0.451806	-0.234102	0.814906	0.999948	NO	NA	homeotic protein antennapedia
LOC100631084	69299.2	88143.9	72990.9	70372.3	89074.9	75695.6	77596.1	-0.0291994	0.151722	-0.192453	0.847387	0.999948	NO	NA	elongation factor 1-alpha
LOC100631086	13721.6	11920.2	11840.8	19978	15156.9	13657.4	14379.2	-0.380395	0.17597	-2.1617	0.0306412	0.999948	NO	NA	rhodopsin, long-wavelength
LOC100631087	46011.9	41832.8	45676.5	42615.3	52663.2	45025.8	45637.6	-0.0714918	0.118525	-0.603177	0.546391	0.999948	NO	NA	arginine kinase
LOC100631088	430.027	379.813	473.921	386.421	501.813	399.72	428.619	-0.00469696	0.1752	-0.0268091	0.978612	0.999948	NO	NA	phosphoenolpyruvate carboxykinase [GTP]
LOC100631089	44.1809	37.9813	40.9435	29.7247	26.2729	41.7184	36.8036	0.337933	0.354022	0.954555	0.339803	0.999948	NO	NA	odorant receptor coreceptor
LOC100631090	6461.21	5872.86	6603.16	5180.03	7591.13	6496.42	6367.47	-0.0249825	0.167745	-0.148932	0.881608	0.999948	NO	NA	histone H3.3
LOC100631091	3195.75	3239.09	2917.22	4460.69	1773.42	3146.34	3122.09	-0.0042772	0.313779	-0.0136313	0.989124	0.999948	NO	NA	stress-activated protein kinase JNK
LOC100631092	1651.38	1518.06	1591.68	1658.64	1505.44	1547.46	1578.78	0.0158021	0.0913891	0.17291	0.862722	0.999948	NO	NA	dual specificity mitogen-activated protein kinase kinase hemipterous
LOC100631093	1104.52	1134.69	1126.97	1123.59	893.28	1177.82	1093.48	0.075872	0.142411	0.532766	0.594195	0.999948	NO	NA	mitogen-activated protein kinase kinase kinase 7
LOC100631094	525.262	611.261	609.034	533.063	591.141	547.19	569.492	0.0612321	0.125433	0.488165	0.625433	0.999948	NO	NA	myeloid differentiation primary response protein MyD88
LOC100631095	47.1263	155.486	688.874	291.302	347.679	66.9434	266.235	0.336679	1.14492	0.294063	0.76871	0.999948	NO	NA	rhodopsin
LOC100642190	902.272	967.336	913.039	1059.19	624.42	895.49	893.625	0.109977	0.215342	0.510711	0.609554	0.999948	NO	NA	uncharacterized protein LOC100642190
LOC100642191	2434.86	2334.66	2191.5	3025.98	1412.61	2345.93	2290.92	0.0372235	0.273822	0.135941	0.891868	0.999948	NO	NA	PH-interacting protein
LOC100642192	1680.84	1876.51	1371.61	2080.73	887.15	1548.43	1574.21	0.126256	0.312703	0.403759	0.68639	0.999948	NO	NA	uncharacterized protein LOC100642192
LOC100642193	31.4175	22.5514	44.0142	32.6972	42.0367	34.927	34.6073	-0.158432	0.39781	-0.398259	0.690439	0.999948	NO	NA	protein NDNF
LOC100642194	35.3447	52.2243	44.0142	64.4035	16.6395	43.6588	42.7142	0.0791977	0.545854	0.14509	0.88464	0.999948	NO	NA	NKAP family protein CG6066
LOC100642195	653.877	680.103	551.713	732.219	338.921	590.848	591.28	0.182643	0.29459	0.61999	0.535265	0.999948	NO	NA	orphan steroid hormone receptor 2
LOC100642196	4141.22	4342.92	3942.86	5827.03	2360.19	3912.79	4087.84	0.0385395	0.30813	0.125076	0.900464	0.999948	NO	NA	protein split ends
LOC100642197	1367.64	1445.66	1340.9	1209.8	1509.82	1392.23	1377.67	0.0141588	0.123345	0.11479	0.908611	0.999948	NO	NA	WD repeat-containing protein 46
LOC100642198	1145.76	960.215	826.034	1626.93	403.728	1013.85	996.087	-0.0540579	0.443738	-0.121824	0.903039	0.999948	NO	NA	glycoprotein 3-alpha-L-fucosyltransferase A
LOC100642199	5012.08	3950.05	3803.65	4673.72	2699.98	4174.75	4052.37	0.144736	0.237763	0.608738	0.542698	0.999948	NO	NA	protein unc-93 homolog A
LOC100642200	24015.7	24389.9	24663.3	23667.8	29722.6	25111.5	25261.8	-0.103498	0.117021	-0.884442	0.376458	0.999948	NO	NA	long-chain fatty acid transport protein 4
LOC100642201	798.201	874.757	757.454	788.696	704.991	821.755	790.975	0.0696769	0.122963	0.566648	0.570953	0.999948	NO	NA	glycerol 2-dehydrogenase (NADP(+))
LOC100642203	416.282	373.878	351.09	450.825	242.587	358.002	365.444	0.119473	0.257327	0.464287	0.642442	0.999948	NO	NA	protein distal antenna
LOC100642204	1374.52	1399.37	1404.36	1309.87	1331.16	1371.86	1365.19	0.0581535	0.0763026	0.762144	0.445974	0.999948	NO	NA	solute carrier family 35 member G1
LOC100642205	406.464	309.785	297.864	363.632	248.717	278.446	317.485	0.188768	0.227162	0.830986	0.405982	0.999948	NO	NA	protein krueppel
LOC100642206	2453.51	2906.76	2620.38	2122.34	3526.7	2450.71	2680.07	-0.02165	0.215562	-0.100435	0.919999	0.999948	NO	NA	signal peptidase complex subunit 3
LOC100642207	1117.29	1058.73	1126.97	1047.3	1298.76	1119.6	1128.11	-0.0696115	0.124092	-0.560965	0.574822	0.999948	NO	NA	CDK-activating kinase assembly factor MAT1
LOC100642208	0	3.56075	0	1.98165	7.88188	2.91058	2.72248	-1.9091	1.75272	-1.08922	0.276056	0.999948	NO	NA	uncharacterized protein LOC100642208
LOC100642209	355.411	293.168	356.208	354.715	528.086	402.631	381.703	-0.355265	0.208018	-1.70785	0.0876634	0.999948	NO	NA	methyl farnesoate epoxidase
LOC100642211	874.781	900.869	908.945	880.842	697.109	763.543	837.682	0.197837	0.12934	1.52958	0.12612	0.999948	NO	NA	uncharacterized protein LOC100642211
LOC100642212	523.298	497.318	471.873	818.42	176.029	477.336	494.046	0.0206106	0.476915	0.0432166	0.965529	0.999948	NO	NA	uncharacterized protein LOC100642212
LOC100642213	1058.38	1128.76	945.794	1243.48	638.432	1046.84	1010.28	0.0974925	0.259779	0.375291	0.707444	0.999948	NO	NA	cullin-4A
LOC100642214	206.177	271.804	261.015	263.559	183.911	245.459	238.654	0.0928709	0.220771	0.420666	0.673999	0.999948	NO	NA	uncharacterized protein LOC100642214
LOC100642216	1534.55	1331.72	1356.25	1476.33	1130.61	1340.81	1361.71	0.0977332	0.145671	0.67092	0.502272	0.999948	NO	NA	dynein heavy chain 10, axonemal
LOC100642217	1555.17	1375.63	1352.16	1447.59	1402.98	1291.33	1404.14	0.0486647	0.110378	0.440891	0.659292	0.999948	NO	NA	pseudouridine-metabolizing bifunctional protein C1861.05
LOC100642218	1988.14	2107.96	2098.35	2303.67	1945.95	2053.9	2082.99	-0.0250652	0.105093	-0.238506	0.811489	0.999948	NO	NA	nicotinate phosphoribosyltransferase
LOC100642219	968.052	982.766	1070.67	985.87	1127.11	1087.59	1037.01	-0.0833109	0.108689	-0.76651	0.443373	0.999948	NO	NA	netrin receptor UNC5C
LOC100642220	2172.72	2142.38	2261.1	1902.38	2946.07	2303.24	2287.98	-0.121222	0.182916	-0.66272	0.50751	0.999948	NO	NA	39S ribosomal protein L41, mitochondrial
LOC100642221	1788.83	1889.57	1821.98	1571.45	2072.06	1802.62	1824.42	0.0138598	0.135452	0.102322	0.918501	0.999948	NO	NA	pseudouridine-5'-phosphatase
LOC100642223	2732.34	4855.67	2899.82	2779.26	3054.67	2859.16	3196.82	0.270516	0.242544	1.11533	0.264711	0.999948	NO	NA	mannose-1-phosphate guanyltransferase beta
LOC100642224	3364.62	3704.36	3479.17	3181.53	4216.81	3581.96	3588.08	-0.0581944	0.138347	-0.420641	0.674017	0.999948	NO	NA	26S proteasome non-ATPase regulatory subunit 11
LOC100642225	769.729	840.336	769.737	815.448	816.213	784.887	799.392	-0.0231602	0.096616	-0.239714	0.810552	0.999948	NO	NA	phosphatidylinositol N-acetylglucosaminyltransferase subunit Q
LOC100642226	1707.35	1884.82	1827.1	1854.82	1784.81	1875.39	1822.38	-0.0255916	0.0851374	-0.300592	0.763726	0.999948	NO	NA	protein Malvolio
LOC100642227	349.52	320.467	367.468	309.137	347.679	357.032	341.884	0.0339542	0.138954	0.244355	0.806956	0.999948	NO	NA	uncharacterized protein LOC100642227
LOC100642228	917.98	955.467	784.067	1207.81	549.104	907.132	886.928	-0.0032601	0.292015	-0.0111641	0.991092	0.999948	NO	NA	DNA-binding protein RFX2
LOC100642229	1344.08	1236.77	1070.67	1587.3	755.785	1160.35	1192.49	0.0600362	0.279078	0.215124	0.829671	0.999948	NO	NA	macoilin-1
LOC100642230	1305.79	1256.94	1371.61	1169.17	1490.55	1300.06	1315.69	-0.0095383	0.13077	-0.0729394	0.941854	0.999948	NO	NA	ubiquinol-cytochrome-c reductase complex assembly factor 1
LOC100642233	61.8532	48.6635	55.2737	55.4861	35.0306	60.1521	52.7432	0.144195	0.337022	0.427851	0.66876	0.999948	NO	NA	doublesex- and mab-3-related transcription factor A2-like
LOC100642234	1684.76	1503.82	1564.04	1477.32	1637.68	1578.51	1574.36	0.0182848	0.0983329	0.185948	0.852486	0.999948	NO	NA	zinc finger protein 543
LOC100642235	1190.92	1199.97	1145.39	1199.89	1320.65	1309.76	1227.76	-0.115678	0.0909974	-1.27122	0.203649	0.999948	NO	NA	alpha-(1,3)-fucosyltransferase C
LOC100642236	420.209	394.056	432.977	480.549	486.049	462.783	446.104	-0.19576	0.111989	-1.74803	0.0804581	0.999948	NO	NA	tyramine receptor 1
LOC100642237	1.96359	2.37383	1.02359	0.990824	0.875765	2.91058	1.6897	0.16497	1.43444	0.115007	0.90844	0.999948	NO	NA	cytochrome c oxidase subunit 6B1
LOC100642238	12.7634	14.243	11.2595	18.8256	25.3972	15.5231	16.3353	-0.650262	0.503495	-1.2915	0.196531	0.999948	NO	NA	WD repeat-containing protein 78
LOC100642239	335.775	252.813	202.67	601.43	82.3219	250.31	287.553	-0.238739	0.611311	-0.390536	0.69614	0.999948	NO	NA	monocarboxylate transporter 10
LOC100642240	4197.18	4198.12	4272.45	5734.89	3578.37	4253.33	4372.39	-0.0987945	0.192375	-0.51355	0.607566	0.999948	NO	NA	protein alan shepard
LOC100642241	83.4528	157.86	85.9813	149.614	73.5642	104.781	109.209	-0.00459162	0.400885	-0.0114537	0.990861	0.999948	NO	NA	uncharacterized protein LOC100642241
LOC100642242	616.569	549.542	585.492	615.302	711.997	632.567	618.578	-0.161864	0.121925	-1.32757	0.18432	0.999948	NO	NA	venom protease
LOC100642243	1402.99	1693.73	1504.67	1610.09	1311.9	1445.59	1494.83	0.0750406	0.135919	0.552097	0.580882	0.999948	NO	NA	golgin subfamily A member 2
LOC100642244	613.623	535.299	734.935	762.934	592.017	606.372	640.863	-0.0570782	0.186927	-0.30535	0.760099	0.999948	NO	NA	facilitated trehalose transporter Tret1-2 homolog
LOC100642245	1048.56	906.803	1010.28	982.897	867.007	950.791	961.056	0.0837867	0.115475	0.725584	0.468094	0.999948	NO	NA	zinc finger protein 345
LOC100642246	1750.54	1686.61	1820.96	1592.25	1922.3	1832.7	1767.56	-0.0243559	0.113329	-0.214913	0.829835	0.999948	NO	NA	ataxin-7-like protein 3
LOC100642247	954.307	1050.42	909.968	949.209	942.323	942.059	958.048	0.0398161	0.10145	0.392468	0.694712	0.999948	NO	NA	phosphatidylinositol 3-kinase catalytic subunit type 3
LOC100642249	803.11	926.981	887.45	793.65	1005.38	823.695	873.377	-0.00392137	0.145525	-0.0269463	0.978503	0.999948	NO	NA	vesicle transport protein GOT1B
LOC100642250	2062.76	2714.48	2310.23	2098.56	2386.46	2150.92	2287.24	0.0944287	0.142346	0.663377	0.507089	0.999948	NO	NA	DNA-binding protein inhibitor ID-2
LOC100642251	1251.79	1311.54	1261.06	1289.06	1332.04	1249.61	1282.52	-0.0180215	0.082305	-0.21896	0.826681	0.999948	NO	NA	anaphase-promoting complex subunit 5
LOC100642252	471.263	525.804	618.246	700.512	449.267	537.488	550.43	-0.0623112	0.218527	-0.285142	0.775535	0.999948	NO	NA	optomotor-blind protein
LOC100642253	688.24	732.327	688.874	590.531	572.75	607.342	646.677	0.252187	0.0986476	2.55644	0.0105749	0.999948	NO	NA	succinate--hydroxymethylglutarate CoA-transferase
LOC100642254	501.698	475.953	484.156	474.605	559.614	431.737	487.96	-0.00468698	0.147051	-0.0318732	0.974573	0.999948	NO	NA	general transcription factor IIE subunit 1
LOC100642255	1467.79	1883.63	1444.28	1336.62	1448.51	1376.71	1492.92	0.203768	0.145602	1.39949	0.161667	0.999948	NO	NA	protein odr-4 homolog
LOC100642256	2559.55	5150.03	2679.75	2789.17	2368.94	2734.01	3046.91	0.39644	0.28959	1.36897	0.171008	0.999948	NO	NA	minor histocompatibility antigen H13
LOC100642258	951.362	961.401	1025.63	994.787	931.814	998.33	977.221	0.00712719	0.0935152	0.0762142	0.939249	0.999948	NO	NA	uncharacterized protein F21D5.5
LOC100642259	376.028	347.766	393.057	342.825	478.168	343.449	380.216	-0.060813	0.191655	-0.317305	0.751012	0.999948	NO	NA	transmembrane protein 186
LOC100642260	1325.43	1235.58	1260.04	1520.91	1097.33	1368.94	1301.37	-0.0608529	0.154498	-0.393875	0.693673	0.999948	NO	NA	calcium homeostasis endoplasmic reticulum protein
LOC100642261	2805.98	3572.62	2965.33	2639.55	3290.25	2905.73	3029.91	0.0803109	0.150216	0.534637	0.592901	0.999948	NO	NA	probable methylmalonate-semialdehyde dehydrogenase [acylating], mitochondrial
LOC100642262	1270.45	1325.78	1210.9	1281.14	986.987	1172	1207.87	0.146529	0.136986	1.06966	0.284772	0.999948	NO	NA	xylosyltransferase oxt
LOC100642263	1703.42	2394.01	1844.5	1576.4	2175.4	1782.25	1912.66	0.102059	0.196065	0.520535	0.60269	0.999948	NO	NA	alkaline phosphatase
LOC100642264	7342.86	6647.91	6743.39	7594.66	5314.14	6992.19	6772.53	0.0592841	0.162625	0.364544	0.715452	0.999948	NO	NA	NADP-dependent malic enzyme
LOC100642265	260.176	236.196	264.085	199.156	304.766	256.131	253.418	6.37417018992292e-05	0.209594	0.00030412	0.999757	0.999948	NO	NA	uncharacterized protein LOC100642265
LOC100642267	1179.14	1468.21	1216.02	1168.18	1192.79	1245.73	1245.01	0.0983477	0.127453	0.771638	0.440329	0.999948	NO	NA	GDP-Man:Man(3)GlcNAc(2)-PP-Dol alpha-1,2-mannosyltransferase
LOC100642269	213.05	258.748	217	230.862	219.817	226.055	227.589	0.0231267	0.15754	0.146799	0.883291	0.999948	NO	NA	meckelin
LOC100642270	22573.5	22820.8	22750.2	23252.7	22383.7	22136.9	22653	0.00788625	0.0569428	0.138494	0.88985	0.999948	NO	NA	sodium- and chloride-dependent transporter XTRP3
LOC100642271	1266.52	1173.86	1252.87	1182.05	1243.59	1169.08	1214.66	0.0393345	0.0881098	0.446426	0.655289	0.999948	NO	NA	integrator complex subunit 11
LOC100642272	5290.91	4773.77	5374.85	4139.66	6907.16	5307.93	5299.05	-0.083129	0.205012	-0.405483	0.685123	0.999948	NO	NA	very-long-chain 3-oxoacyl-CoA reductase
LOC100642273	1015.18	1112.14	1038.94	1021.54	1058.8	979.897	1037.75	0.0481501	0.0946058	0.508955	0.610784	0.999948	NO	NA	dnaJ homolog subfamily C member 11
LOC100642274	537.043	547.168	592.657	509.283	659.451	569.504	569.184	-0.0525976	0.147096	-0.357573	0.720663	0.999948	NO	NA	protein SYS1 homolog
LOC100642275	138.433	134.121	94.17	171.412	76.1915	130.006	124.056	-0.0408008	0.363071	-0.112377	0.910525	0.999948	NO	NA	uncharacterized protein LOC100642275
LOC100642277	71.6712	56.9719	49.1322	77.2842	44.664	90.2281	64.9919	-0.251446	0.373107	-0.673925	0.500359	0.999948	NO	NA	DNA-binding protein D-ETS-4
LOC100642278	1761.34	1651	1543.57	2104.51	1055.3	1557.16	1612.15	0.0715526	0.256975	0.278442	0.780673	0.999948	NO	NA	uncharacterized protein LOC100642278
LOC100642279	44.1809	39.1682	42.9906	57.4678	40.2852	47.5395	45.272	-0.196589	0.310282	-0.633582	0.526354	0.999948	NO	NA	uncharacterized protein LOC100642279
LOC100642280	2255.19	2230.21	2311.26	2237.28	2262.98	2246.97	2257.31	0.0106376	0.0666703	0.159556	0.873231	0.999948	NO	NA	protein will die slowly
LOC100642281	3198.7	3637.9	3200.76	3051.74	2525.71	3145.37	3126.69	0.202505	0.131951	1.5347	0.124856	0.999948	NO	NA	mediator of DNA damage checkpoint protein 1
LOC100642282	1598.37	1745.95	1847.57	1578.38	2234.08	1726.95	1788.55	-0.0938224	0.169084	-0.554886	0.578973	0.999948	NO	NA	transmembrane protein 256 homolog
LOC100642283	572.388	620.757	660.213	598.458	651.569	605.401	618.131	-0.00238926	0.115809	-0.020631	0.98354	0.999948	NO	NA	histone chaperone asf1
LOC100642284	2496.71	2608.84	2324.57	2704.95	2003.75	2487.58	2437.73	0.0462627	0.147895	0.312807	0.754427	0.999948	NO	NA	serine/threonine-protein phosphatase 6 regulatory subunit 3
LOC100642285	858.091	951.906	832.176	876.879	818.84	888.698	871.098	0.0313121	0.108112	0.289626	0.772103	0.999948	NO	NA	motile sperm domain-containing protein 2
LOC100642287	4094.09	4287.14	4149.62	3649.2	4635.42	4216.47	4171.99	0.00322903	0.120673	0.0267584	0.978652	0.999948	NO	NA	ER membrane protein complex subunit 7
LOC100642288	49.0899	49.8504	62.4388	62.4219	69.1854	64.0328	59.5032	-0.277467	0.265659	-1.04445	0.296278	0.999948	NO	NA	innexin inx7
LOC100642289	10567.1	9297.11	9208.18	10200.5	8342.53	9720.38	9555.97	0.0408161	0.123923	0.329368	0.741878	0.999948	NO	NA	equilibrative nucleoside transporter 4
LOC100642290	1030.89	1025.49	850.6	1852.84	349.43	1038.11	1024.56	-0.156465	0.498795	-0.313686	0.75376	0.999948	NO	NA	ras GTPase-activating protein 3
LOC100642291	2477.07	2850.97	2464.8	2666.31	2159.64	2472.06	2515.14	0.0945824	0.130077	0.727127	0.467148	0.999948	NO	NA	phosphatidylserine synthase 1
LOC100642292	1632.73	1493.14	1797.42	1875.63	1497.56	1794.86	1681.89	-0.0694281	0.141325	-0.491266	0.623239	0.999948	NO	NA	heparan sulfate glucosamine 3-O-sulfotransferase 6
LOC100642293	2662.63	2740.59	2532.35	3856.29	2839.23	2695.2	2887.72	-0.242849	0.169539	-1.4324	0.152028	0.999948	NO	NA	DNA N6-methyl adenine demethylase
LOC100642294	3294.91	3253.34	3367.6	3019.04	3651.94	3267.62	3309.07	-0.00346929	0.105928	-0.0327515	0.973873	0.999948	NO	NA	protein ABHD4
LOC100642295	37949.4	37988.4	33970.8	46964.1	27109.3	35804.1	36631	0.000419641	0.213573	0.00196486	0.998432	0.999948	NO	NA	chondroadherin-like protein
LOC100642296	56.9442	97.3271	112.595	172.403	138.371	117.394	115.839	-0.683765	0.331379	-2.06339	0.0390755	0.999948	NO	NA	keratin-associated protein 19-2
LOC100642297	664.677	2213.6	671.473	671.778	768.921	766.454	959.483	0.685076	0.461042	1.48593	0.137298	0.999948	NO	NA	lysozyme
LOC100642298	104.071	94.9532	84.9577	69.3577	106.843	87.3175	91.25	0.105549	0.263897	0.399961	0.689185	0.999948	NO	NA	uncharacterized protein LOC100642298
LOC100642299	4594.81	4542.33	4289.85	4919.44	4228.19	4357.14	4488.63	-0.00823857	0.0993302	-0.0829412	0.933898	0.999948	NO	NA	unconventional myosin-XVIIIa
LOC100642300	7914.27	7748.18	7004.4	9041.27	5955.2	7298.77	7493.68	0.023908	0.178145	0.134205	0.89324	0.999948	NO	NA	guanine nucleotide-binding protein G(I)/G(S)/G(T) subunit beta-1
LOC100642301	696.094	675.355	726.746	604.402	693.606	649.06	674.211	0.107591	0.11051	0.973584	0.330263	0.999948	NO	NA	CDP-diacylglycerol--glycerol-3-phosphate 3-phosphatidyltransferase, mitochondrial
LOC100642302	64.7986	56.9719	70.6275	60.4402	97.2099	76.6454	71.1156	-0.284963	0.29446	-0.967746	0.333171	0.999948	NO	NA	carbonic anhydrase 1-like
LOC100642303	2675.4	2821.3	2732.98	3071.55	2269.98	2828.12	2733.22	0.0107123	0.143306	0.0747515	0.940412	0.999948	NO	NA	pantothenate kinase 3
LOC100642304	622.459	570.906	700.133	561.797	774.176	612.193	640.277	-0.0412503	0.177787	-0.23202	0.816522	0.999948	NO	NA	exosome complex component CSL4
LOC100642305	13907.2	12281	12999.5	14779.1	11920.9	13084	13162	-0.0217044	0.120437	-0.180213	0.856985	0.999948	NO	NA	guanine nucleotide-binding protein G(o) subunit alpha
LOC100642306	172.796	173.29	184.246	203.119	214.562	207.622	192.606	-0.237813	0.149264	-1.59324	0.111107	0.999948	NO	NA	protein I'm not dead yet
LOC100642307	1311.68	1321.04	1152.56	1518.93	865.256	1175.88	1224.22	0.0887797	0.225645	0.393448	0.693989	0.999948	NO	NA	tyrosine-protein kinase hopscotch
LOC100642308	1740.73	1813.61	1669.47	1619.01	1796.19	1764.78	1733.96	0.0116202	0.0924368	0.12571	0.899962	0.999948	NO	NA	glutathione S-transferase C-terminal domain-containing protein homolog
LOC100642309	4788.23	4994.54	5177.3	4859	5867.62	5205.09	5148.63	-0.090932	0.10846	-0.838392	0.40181	0.999948	NO	NA	transcription factor BTF3 homolog 4
LOC100642311	880.672	879.504	957.053	821.393	1113.1	883.847	922.594	-0.0531848	0.156773	-0.339247	0.734424	0.999948	NO	NA	myotubularin-related protein DDB_G0290005
LOC100642312	2792.23	2498.46	2712.5	2441.39	2862.87	2708.78	2669.37	-0.00169603	0.107556	-0.0157688	0.987419	0.999948	NO	NA	ubiquitin-like-conjugating enzyme ATG3
LOC100642313	1880.14	1976.21	2033.87	1812.22	2171.02	2050.02	1987.25	-0.0349585	0.109937	-0.317986	0.750496	0.999948	NO	NA	ubiquitin carboxyl-terminal hydrolase 46
LOC100642314	807.037	847.458	711.393	990.824	449.267	716.004	753.664	0.13432	0.29214	0.459782	0.645673	0.999948	NO	NA	trafficking protein particle complex subunit 10
LOC100642315	645.041	818.972	701.157	746.09	642.811	710.182	710.709	0.0439747	0.144634	0.304041	0.761097	0.999948	NO	NA	nucleolar protein 56
LOC100642316	520.353	364.383	393.057	359.669	425.622	407.482	411.761	0.100333	0.19162	0.523607	0.600552	0.999948	NO	NA	protein msta
LOC100642318	4179.51	4458.05	3951.04	4910.52	3288.5	4065.12	4142.12	0.0377415	0.173445	0.2176	0.827741	0.999948	NO	NA	opioid-binding protein/cell adhesion molecule homolog
LOC100642319	1930.21	2033.19	1837.34	2043.08	1658.7	1840.46	1890.5	0.065864	0.119781	0.549869	0.582409	0.999948	NO	NA	nuclear pore complex protein Nup214
LOC100642320	2438.78	2445.05	2416.69	2764.4	1977.48	2400.26	2407.11	0.0318753	0.150196	0.212225	0.831932	0.999948	NO	NA	uncharacterized protein LOC100642320
LOC100642321	95.2343	64.0934	156.609	103.046	35.9064	37.8376	82.121	0.840807	0.549703	1.52956	0.126124	0.999948	NO	NA	uncharacterized protein LOC100642321
LOC100642322	180.651	160.234	198.576	213.027	126.11	173.665	175.377	0.0759285	0.255212	0.297511	0.766076	0.999948	NO	NA	uncharacterized protein LOC100642322
LOC100642323	966.089	893.747	960.124	875.888	1022.02	966.314	947.363	-0.0224241	0.110333	-0.203241	0.838947	0.999948	NO	NA	trafficking protein particle complex subunit 12
LOC100642325	16.6906	15.4299	18.4246	15.8532	21.0184	23.2847	18.4502	-0.250305	0.455704	-0.549271	0.582819	0.999948	NO	NA	dynein regulatory complex subunit 7
LOC100642326	4298.31	4397.52	5132.26	3726.49	6721.49	4751.04	4837.85	-0.136452	0.233645	-0.584016	0.55921	0.999948	NO	NA	uncharacterized protein LOC100642326
LOC100642327	1567.93	1480.08	1377.75	1604.14	1188.41	1471.79	1448.35	0.0540141	0.151848	0.355713	0.722056	0.999948	NO	NA	non-canonical poly(A) RNA polymerase protein Trf4-1
LOC100642328	1307.75	1707.97	1136.18	1667.56	1008.88	1591.12	1403.24	-0.0397134	0.25363	-0.15658	0.875576	0.999948	NO	NA	sushi, von Willebrand factor type A, EGF and pentraxin domain-containing protein 1
LOC100642329	492.862	563.785	485.18	591.522	405.479	500.62	506.575	0.0421514	0.186306	0.226248	0.821009	0.999948	NO	NA	formin-binding protein 4
LOC100642330	2085.34	1780.37	1914.11	2387.89	1388.09	1920.02	1912.63	0.0214199	0.218167	0.0981813	0.921788	0.999948	NO	NA	cell adhesion molecule 4
LOC100642332	5465.67	5134.6	5116.91	6106.45	5026.89	5273.01	5353.92	-0.0617621	0.111629	-0.55328	0.580072	0.999948	NO	NA	casein kinase I
LOC100642333	829.619	937.663	761.548	870.934	713.748	841.159	825.779	0.0597781	0.145998	0.409445	0.682213	0.999948	NO	NA	G1/S-specific cyclin-D2
LOC100642334	20.6177	23.7383	19.4481	18.8256	26.2729	14.5529	20.576	0.0891201	0.460589	0.193491	0.846574	0.999948	NO	NA	serine protease 7
LOC100642335	1439.31	1426.67	1454.52	1337.61	1421.37	1483.43	1427.15	0.0263074	0.0860684	0.305656	0.759866	0.999948	NO	NA	mitochondrial intermediate peptidase
LOC100642336	1476.62	1432.61	1366.49	1356.44	1476.54	1390.29	1416.5	0.0175253	0.08919	0.196494	0.844224	0.999948	NO	NA	bifunctional purine biosynthesis protein PURH
LOC100642337	3371.49	2935.24	2995.01	2995.26	2381.2	3118.21	2966.07	0.131247	0.146151	0.898027	0.369171	0.999948	NO	NA	uncharacterized protein LOC100642337
LOC100642338	120.761	132.935	143.302	226.899	103.34	167.844	149.18	-0.325812	0.32782	-0.993876	0.320283	0.999948	NO	NA	homeotic protein spalt-major
LOC100642339	1675.93	1660.49	1665.38	1953.9	2279.62	2078.16	1885.58	-0.335856	0.097662	-3.43897	0.000583942	0.430867	NO	NA	poly(U)-specific endoribonuclease homolog
LOC100642340	18178	18392.4	19302.8	18260.9	23002.8	20087.9	19537.5	-0.134975	0.117646	-1.1473	0.251259	0.999948	NO	NA	solute carrier organic anion transporter family member 5A1
LOC100642341	319.084	331.149	354.161	304.183	411.609	334.717	342.484	-0.0660434	0.171641	-0.384777	0.700403	0.999948	NO	NA	zinc finger protein 511
LOC100642342	2277.77	2338.22	2232.44	2035.15	2373.32	2364.36	2270.21	0.01571	0.10289	0.152687	0.878645	0.999948	NO	NA	ras-related GTP-binding protein D
LOC100642344	637.186	887.813	630.529	609.357	627.048	635.477	671.235	0.202257	0.17812	1.13551	0.25616	0.999948	NO	NA	UDP-N-acetylhexosamine pyrophosphorylase
LOC100642345	1232.16	1401.75	1343.97	1210.79	1479.17	1322.38	1331.7	-0.0132236	0.124758	-0.105994	0.915587	0.999948	NO	NA	putative zinc metalloproteinase YIL108W
LOC100642346	804.092	710.962	813.751	669.797	976.478	710.182	780.877	-0.0172865	0.188771	-0.091574	0.927037	0.999948	NO	NA	protein KTI12 homolog
LOC100642347	1385.32	1404.12	1466.8	1347.52	1708.62	1415.51	1454.65	-0.0716283	0.130494	-0.548903	0.583072	0.999948	NO	NA	transcription factor MafG
LOC100642348	1726	1735.27	1826.08	1558.57	2325.16	1732.77	1817.31	-0.0874	0.178412	-0.489877	0.624221	0.999948	NO	NA	39S ribosomal protein L43, mitochondrial
LOC100642349	3641.49	4111.47	3672.63	4871.88	2623.79	3728.46	3774.95	0.0257292	0.234793	0.109583	0.91274	0.999948	NO	NA	cytosolic purine 5'-nucleotidase
LOC100642350	31.4175	20.1776	19.4481	23.7798	27.1487	20.3741	23.7243	-0.001827	0.435018	-0.00419984	0.996649	0.999948	NO	NA	homeobox protein 2
LOC100642351	17.6724	17.8037	12.283	8.91741	18.3911	7.76156	13.8049	0.434935	0.606741	0.716838	0.473474	0.999948	NO	NA	leucine-rich repeat extensin-like protein 5
LOC100642353	4463.25	4307.32	3634.76	4817.38	3080.94	3911.82	4035.91	0.0710278	0.196343	0.361754	0.717536	0.999948	NO	NA	guanine nucleotide-binding protein G(s) subunit alpha
LOC100642355	1966.54	1763.76	1778.99	1883.56	1570.25	1809.41	1795.42	0.0664784	0.11823	0.562282	0.573924	0.999948	NO	NA	cell adhesion molecule 2
LOC100642356	3597.31	3496.65	3342.01	4092.1	2585.26	3356.87	3411.7	0.0567853	0.187355	0.30309	0.761821	0.999948	NO	NA	probable E3 ubiquitin-protein ligase HERC4
LOC100642357	1357.83	1148.93	1129.02	1230.6	1294.38	1138.04	1216.47	-0.0104974	0.126339	-0.0830894	0.93378	0.999948	NO	NA	uncharacterized protein LOC100642357
LOC100642358	2.94539	4.74766	3.07076	4.95412	6.13035	5.82117	4.61158	-0.666196	0.87289	-0.763207	0.44534	0.999948	NO	NA	UDP-glucuronosyltransferase 1-8
LOC100642359	12.7634	4.74766	11.2595	4.95412	10.5092	6.79136	8.50419	0.375113	0.747476	0.501839	0.615781	0.999948	NO	NA	soma ferritin
LOC100642360	297.485	340.645	371.562	294.275	389.715	351.21	340.815	-0.0373452	0.179274	-0.208313	0.834984	0.999948	NO	NA	uncharacterized protein LOC100642360
LOC100642361	591.042	604.14	487.227	623.228	466.783	574.355	557.796	0.0158538	0.1745	0.0908526	0.92761	0.999948	NO	NA	uracil phosphoribosyltransferase homolog
LOC100642362	1726.98	1913.31	1707.34	2036.14	1202.42	1651.27	1706.25	0.129275	0.211941	0.609957	0.54189	0.999948	NO	NA	AP-3 complex subunit delta-1
LOC100642363	1613.09	1509.76	1557.9	1569.46	1799.7	1640.6	1615.08	-0.0980681	0.0982659	-0.997986	0.318286	0.999948	NO	NA	splicing factor 3A subunit 1
LOC100642364	3587.49	3754.21	3624.52	3314.31	3758.78	3614.94	3609.04	0.0367838	0.0874611	0.420573	0.674067	0.999948	NO	NA	probable 26S proteasome non-ATPase regulatory subunit 3
LOC100642365	702.967	656.364	665.331	633.136	667.333	718.914	674.008	0.00424861	0.108436	0.0391808	0.968746	0.999948	NO	NA	cysteine-rich protein 2-binding protein
LOC100642366	2663.62	2834.35	2347.08	3560.03	1449.39	2452.65	2551.19	0.0723058	0.312075	0.231693	0.816776	0.999948	NO	NA	mucin-3A
LOC100642367	59.8896	62.9065	42.9906	38.6421	55.1732	59.1819	53.1307	0.112287	0.332397	0.337811	0.735505	0.999948	NO	NA	glutamine-rich protein 2
LOC100642368	7.85438	15.4299	14.3302	12.8807	11.3849	9.70195	11.9303	0.139295	0.586673	0.237432	0.812321	0.999948	NO	NA	neuropeptides capa receptor
LOC100642370	427.082	503.252	482.109	408.219	502.689	452.111	462.577	0.049574	0.14713	0.336941	0.736161	0.999948	NO	NA	uncharacterized protein C1orf112 homolog
LOC100642372	526.243	508	572.185	532.072	591.141	527.786	542.905	-0.0395002	0.120215	-0.328579	0.742474	0.999948	NO	NA	male-specific lethal 3 homolog
LOC100642373	347.556	333.523	426.836	337.871	492.18	330.836	378.134	-0.0678784	0.225746	-0.300684	0.763655	0.999948	NO	NA	rab-like protein 3
LOC100642374	3098.55	2577.98	2564.08	2581.1	2421.49	2380.86	2604.01	0.158771	0.118955	1.33472	0.181969	0.999948	NO	NA	A-agglutinin anchorage subunit
LOC100642375	721.621	748.944	802.492	716.366	719.879	702.421	735.287	0.0878266	0.0989012	0.888024	0.374528	0.999948	NO	NA	nuclear pore complex protein Nup93
LOC100642376	1774.11	1763.76	1927.41	1630.9	2395.22	1925.84	1902.87	-0.123285	0.170709	-0.722197	0.470173	0.999948	NO	NA	proteasome subunit beta type-2
LOC100642378	1404.95	1552.49	1395.15	1494.16	1083.32	1418.42	1391.42	0.123515	0.160482	0.769646	0.44151	0.999948	NO	NA	SH3 domain-binding protein 5 homolog
LOC100642379	1025	942.411	933.511	914.53	1162.14	958.552	989.357	-0.0656087	0.138738	-0.472895	0.636288	0.999948	NO	NA	tRNA (uracil-5-)-methyltransferase homolog A
LOC100642381	3142.73	3258.08	3234.53	2890.23	4109.09	3225.9	3310.09	-0.0859258	0.158454	-0.542276	0.587628	0.999948	NO	NA	eukaryotic translation initiation factor 3 subunit G
LOC100642382	1.96359	2.37383	1.02359	4.95412	0.875765	0	1.86515	-0.116609	1.6784	-0.0694764	0.94461	0.999948	NO	NA	uncharacterized protein LOC100642382
LOC100642383	48.1081	176.85	73.6982	50.532	57.8005	56.2713	77.2101	0.855351	0.513942	1.6643	0.0960533	0.999948	NO	NA	lipoma HMGIC fusion partner-like 2 protein
LOC100642384	1138.88	1080.09	1077.84	1068.11	1036.91	1070.12	1078.66	0.0548162	0.0837117	0.654822	0.512582	0.999948	NO	NA	N-alpha-acetyltransferase 60
LOC100642385	2935.57	2702.61	2982.73	4326.93	1850.49	2948.42	2957.79	-0.0819742	0.295517	-0.277393	0.781479	0.999948	NO	NA	nucleosome assembly protein 1-like 3
LOC100642386	1763.31	1741.2	1624.43	2246.2	1185.79	1693.96	1709.15	0.00107169	0.240783	0.00445087	0.996449	0.999948	NO	NA	speckle-type POZ protein
LOC100642387	7.85438	8.30841	9.21228	10.8991	7.88188	11.6423	9.29972	-0.257664	0.6209	-0.414985	0.678153	0.999948	NO	NA	cell death specification protein 2
LOC100642388	2421.11	2193.42	2204.81	2225.39	2198.17	2291.6	2255.75	0.0226158	0.0850948	0.265772	0.790415	0.999948	NO	NA	metallophosphoesterase 1 homolog
LOC100642389	13715.7	12971.8	12928.9	13230.5	12528.7	13115.1	13081.8	0.0273711	0.0686775	0.398546	0.690228	0.999948	NO	NA	protein pinocchio
LOC100642390	10030	9595.02	9515.26	8940.2	9466.14	9688.36	9539.17	0.0527357	0.0729325	0.723075	0.469634	0.999948	NO	NA	delta-1-pyrroline-5-carboxylate dehydrogenase, mitochondrial
LOC100642391	1282.23	1389.88	1308.14	1391.12	1436.25	1441.71	1374.89	-0.101809	0.0833541	-1.2214	0.221934	0.999948	NO	NA	cytoplasmic phosphatidylinositol transfer protein 1
LOC100642392	5785.73	5592.75	5958.3	5144.36	7230.31	5654.29	5894.29	-0.0565574	0.155752	-0.363125	0.716512	0.999948	NO	NA	uncharacterized protein LOC100642392
LOC100642393	1294.01	1070.6	1047.13	1817.17	534.216	1158.41	1153.59	-0.0406012	0.39835	-0.101924	0.918817	0.999948	NO	NA	protein tipE
LOC100642394	4861.86	3840.86	4123.01	5032.39	3307.76	4027.28	4198.86	0.0526876	0.193355	0.272492	0.785244	0.999948	NO	NA	probable serine/threonine-protein kinase DDB_G0282963
LOC100642395	439.845	312.159	353.137	434.972	269.736	326.956	356.134	0.101078	0.245754	0.411298	0.680854	0.999948	NO	NA	protein trapped in endoderm-1
LOC100642396	812.928	841.523	699.11	777.797	657.699	726.676	752.622	0.122391	0.13578	0.901394	0.367379	0.999948	NO	NA	nucleolar protein 6
LOC100642397	2338.64	2068.79	2081.98	2273.94	1914.42	2053.9	2121.95	0.0564821	0.116292	0.485694	0.627184	0.999948	NO	NA	uncharacterized protein LOC100642397
LOC100642398	1154.59	1223.71	1190.43	1098.82	1200.67	1202.07	1178.38	0.0267517	0.0916035	0.292038	0.770257	0.999948	NO	NA	dynein regulatory complex protein 1
LOC100642399	3549.2	3386.27	3508.85	3854.3	3075.69	3626.59	3500.15	-0.0151653	0.118808	-0.127645	0.89843	0.999948	NO	NA	A disintegrin and metalloproteinase with thrombospondin motifs 3
LOC100642400	201.268	162.607	190.387	207.082	129.613	183.367	179.054	0.0951192	0.243335	0.390898	0.695873	0.999948	NO	NA	uncharacterized LOC100642400
LOC100642401	6953.09	7139.3	7620.6	6024.21	9052.78	7285.19	7345.86	-0.0425737	0.172809	-0.246362	0.805402	0.999948	NO	NA	cytochrome c oxidase subunit 5A, mitochondrial
LOC100642402	1351.93	1132.32	1234.45	1441.65	1085.95	1250.58	1249.48	-0.0221247	0.153492	-0.144142	0.885388	0.999948	NO	NA	uncharacterized protein LOC100642402
LOC100642403	2021.52	2169.68	1990.88	2115.41	1963.46	2054.87	2052.64	0.0111109	0.0855013	0.12995	0.896606	0.999948	NO	NA	vacuolar protein sorting-associated protein 26B-like
LOC100642404	187.523	197.028	181.175	249.688	112.098	195.009	187.087	0.0242826	0.318955	0.0761317	0.939314	0.999948	NO	NA	interaptin
LOC100642405	3184.95	3186.87	3422.87	3351.96	3566.11	3223.96	3322.79	-0.050339	0.086271	-0.583498	0.559558	0.999948	NO	NA	ras-like protein 3
LOC100642406	1159.5	1197.6	1197.6	1160.25	1168.27	1226.33	1184.92	-0.00020466	0.0818199	-0.00250135	0.998004	0.999948	NO	NA	CTP synthase
LOC100642408	132.543	1038.55	132.043	96.1099	145.377	125.155	278.296	1.82861	0.746368	2.45001	0.014285	0.999948	NO	NA	serine/threonine-protein kinase ICK
LOC100642409	1380.41	1480.08	1512.86	1348.51	1675.34	1376.71	1462.32	-0.00947846	0.130408	-0.0726832	0.942058	0.999948	NO	NA	programmed cell death protein 2
LOC100642411	139.415	270.617	190.387	175.376	133.992	157.172	177.826	0.362071	0.297425	1.21735	0.22347	0.999948	NO	NA	zinc finger protein ush
LOC100642412	1429.5	1340.03	1413.57	1697.28	1304.01	1400.96	1430.89	-0.0731525	0.137495	-0.532037	0.5947	0.999948	NO	NA	axin-2
LOC100642413	4837.32	7218.82	4844.64	5829.02	4130.11	4858.73	5286.44	0.189679	0.221051	0.85808	0.390848	0.999948	NO	NA	protein transport protein Sec24C
LOC100642414	1105.5	1017.19	1157.68	993.796	1152.51	1006.09	1072.13	0.0574519	0.118155	0.486243	0.626795	0.999948	NO	NA	putative ribosome-binding factor A, mitochondrial
LOC100642415	6895.16	6463.94	6502.85	7759.14	6324.77	6880.62	6804.41	-0.0778116	0.111406	-0.69845	0.484896	0.999948	NO	NA	sodium- and chloride-dependent GABA transporter 1
LOC100642416	866.927	778.616	835.247	856.072	843.361	849.89	838.352	-0.0382337	0.0952715	-0.401313	0.68819	0.999948	NO	NA	uncharacterized protein LOC100642416
LOC100642417	1553.2	1545.36	1630.57	1465.43	2074.69	1666.79	1656.01	-0.139135	0.159388	-0.872937	0.382698	0.999948	NO	NA	COP9 signalosome complex subunit 8
LOC100642418	0.981797	8.30841	3.07076	3.96329	1.75153	0.970195	3.17433	0.87208	1.29191	0.675031	0.499656	0.999948	NO	NA	receptor-type tyrosine-protein phosphatase delta
LOC100642419	3730.83	3350.66	3546.73	3391.59	3696.6	3604.27	3553.45	-0.00853654	0.0880876	-0.0969096	0.922798	0.999948	NO	NA	endophilin-B1
LOC100642420	14.727	13.0561	11.2595	7.92659	20.1426	13.5827	13.4491	-0.0997485	0.596473	-0.167231	0.867189	0.999948	NO	NA	carbonic anhydrase 7-like
LOC100642421	2801.07	2424.87	2501.65	2608.84	2051.92	2613.7	2500.34	0.0875573	0.14368	0.60939	0.542266	0.999948	NO	NA	galactoside 2-alpha-L-fucosyltransferase 3
LOC100642422	701.985	664.673	751.313	610.347	817.089	693.689	706.516	-0.00248027	0.154445	-0.0160592	0.987187	0.999948	NO	NA	TBC1 domain family member 7
LOC100642423	678.422	767.934	748.242	612.329	749.655	664.583	703.527	0.113646	0.132466	0.857924	0.390934	0.999948	NO	NA	probable 28S rRNA (cytosine(4447)-C(5))-methyltransferase
LOC100642424	1014.2	942.411	910.992	950.2	801.325	884.817	917.324	0.122099	0.117864	1.03593	0.300234	0.999948	NO	NA	activating molecule in BECN1-regulated autophagy protein 1
LOC100642425	2645.94	2581.54	2600.93	2572.18	2841.86	2698.11	2656.76	-0.0514988	0.0793798	-0.648764	0.516491	0.999948	NO	NA	GPI transamidase component PIG-S
LOC100642426	2692.09	2517.45	2665.42	2630.64	2515.2	2504.07	2587.48	0.0422572	0.0759256	0.556561	0.577827	0.999948	NO	NA	liprin-beta-1
LOC100642428	2909.07	2906.76	2934.62	2982.38	2942.57	2949.39	2937.46	-0.0202164	0.0612338	-0.33015	0.741286	0.999948	NO	NA	OTU domain-containing protein 7B
LOC100642429	4183.44	3955.99	4021.67	4057.42	3702.73	4305.72	4037.83	0.0115782	0.0949507	0.121939	0.902947	0.999948	NO	NA	protein EFR3 homolog cmp44E
LOC100642431	134.506	130.561	120.783	129.798	148.88	112.543	129.512	-0.0216932	0.204236	-0.106216	0.915411	0.999948	NO	NA	peroxisomal membrane protein PEX16
LOC100642432	3471.64	3126.34	3405.47	3182.53	3601.14	3357.84	3357.49	-0.0196794	0.0968514	-0.203192	0.838985	0.999948	NO	NA	anaphase-promoting complex subunit 7
LOC100642433	987.688	1110.95	1106.5	1107.74	909.92	1023.56	1041.06	0.0758417	0.12633	0.600347	0.548275	0.999948	NO	NA	condensin complex subunit 2
LOC100642434	914.053	967.336	1043.03	877.87	1122.73	954.671	979.949	-0.0157151	0.14099	-0.111462	0.91125	0.999948	NO	NA	DNA-directed RNA polymerase II subunit GRINL1A
LOC100642435	547.843	471.205	537.383	524.146	486.049	513.233	513.31	0.0328237	0.121547	0.270048	0.787123	0.999948	NO	NA	mitotic checkpoint protein BUB3
LOC100642436	1649.42	1424.3	1489.32	1835.01	1316.27	1534.85	1541.53	-0.0378667	0.161651	-0.234249	0.814792	0.999948	NO	NA	glutamate receptor ionotropic, kainate 2
LOC100642437	2870.78	2884.2	2638.81	2977.43	2334.79	2681.62	2731.27	0.0705942	0.127646	0.553046	0.580232	0.999948	NO	NA	uncharacterized protein LOC100642437
LOC100642438	14.727	7.12149	32.7548	10.8991	16.6395	12.6125	15.7924	0.447628	0.70277	0.636948	0.524159	0.999948	NO	NA	uncharacterized protein LOC100642438
LOC100642439	822.746	763.187	803.515	762.934	768.921	813.993	789.216	0.0274047	0.0957946	0.286078	0.774819	0.999948	NO	NA	enhancer of mRNA-decapping protein 3
LOC100642440	807.037	885.439	821.94	789.686	803.076	861.533	828.119	0.0341761	0.101374	0.337128	0.73602	0.999948	NO	NA	integrator complex subunit 4
LOC100642441	1354.88	1449.22	1277.44	1602.16	930.062	1443.65	1342.9	0.0380626	0.223867	0.170024	0.864991	0.999948	NO	NA	protein HID1
LOC100642442	290.612	238.57	296.84	415.155	528.086	420.094	364.893	-0.721971	0.179415	-4.02402	5.72122945806566e-05	0.0951727	NO	NA	beta-1,3-glucan-binding protein
LOC100642443	86.3982	96.1401	203.694	148.624	52.5459	45.5991	105.5	0.648003	0.571022	1.13481	0.256454	0.999948	NO	NA	leucine-rich repeat-containing protein 70
LOC100642444	0.981797	0	3.07076	1.98165	2.62729	0.970195	1.60528	-0.441797	1.62506	-0.271864	0.785726	0.999948	NO	NA	arrestin domain-containing protein 2-like
LOC100642445	1182.08	1241.51	1175.08	1031.45	1346.05	1234.09	1201.71	-0.00577636	0.136413	-0.0423445	0.966224	0.999948	NO	NA	tRNA-specific adenosine deaminase 1
LOC100642447	2094.17	1648.63	2315.35	2725.76	2418.86	2166.44	2228.2	-0.270832	0.173878	-1.5576	0.119329	0.999948	NO	NA	homeobox protein Nkx-2.4
LOC100642448	540.97	478.327	459.59	394.348	481.671	417.184	462.015	0.193206	0.14768	1.30828	0.19078	0.999948	NO	NA	transferrin receptor protein 1
LOC100642449	746.166	30.8598	36.8491	74.3118	330.163	118.364	222.786	0.638514	1.42072	0.449431	0.653121	0.999948	NO	NA	titin
LOC100642450	1896.83	1948.92	1936.63	1872.66	2125.48	1877.33	1942.97	-0.0234775	0.0948789	-0.247447	0.804562	0.999948	NO	NA	lysophospholipid acyltransferase 1
LOC100642451	849.255	732.327	809.657	678.714	906.417	812.053	798.07	-0.00358144	0.155389	-0.0230483	0.981612	0.999948	NO	NA	adrenodoxin
LOC100642452	604.787	602.953	654.072	614.311	598.147	634.507	618.13	0.0121767	0.102785	0.118469	0.905696	0.999948	NO	NA	ankyrin-1
LOC100642453	183.596	179.224	207.788	287.339	201.426	213.443	212.136	-0.297617	0.210843	-1.41155	0.158082	0.999948	NO	NA	heparan sulfate 2-O-sulfotransferase pipe
LOC100642454	3092.66	3228.41	3383.98	3207.3	4035.52	3303.51	3375.23	-0.120134	0.128793	-0.932769	0.350939	0.999948	NO	NA	L-xylulose reductase
LOC100642455	1724.04	1528.75	1719.63	1542.71	1825.09	1623.14	1660.56	-0.00526248	0.117156	-0.0449187	0.964172	0.999948	NO	NA	transmembrane protein 230
LOC100642456	1856.58	1907.37	1724.74	2197.65	1149	1724.04	1759.9	0.114485	0.244037	0.469129	0.638978	0.999948	NO	NA	daple-like protein
LOC100642457	4643.9	4795.14	4612.28	5816.14	3517.07	4570.59	4659.19	0.0153144	0.198158	0.0772839	0.938398	0.999948	NO	NA	sodium/potassium-transporting ATPase subunit beta-1-interacting protein
LOC100642458	537.043	740.635	684.779	511.265	813.585	550.1	639.568	0.0646923	0.239634	0.269963	0.787189	0.999948	NO	NA	ammonium transporter Rh type A
LOC100642459	31.4175	39.1682	39.9199	35.6697	47.2913	18.4337	35.3167	0.119222	0.456903	0.260934	0.794143	0.999948	NO	NA	carbohydrate sulfotransferase 11
LOC100642460	694.131	597.018	853.671	838.237	782.934	718.914	747.484	-0.124891	0.174324	-0.716429	0.473726	0.999948	NO	NA	netrin receptor UNC5B
LOC100642461	1324.44	1253.38	1414.6	1124.58	1725.26	1373.8	1369.34	-0.0814365	0.186027	-0.437767	0.661555	0.999948	NO	NA	40S ribosomal protein S12, mitochondrial
LOC100642462	504.644	446.28	493.369	445.871	582.384	463.753	489.383	-0.0471138	0.160929	-0.292762	0.769704	0.999948	NO	NA	cyclin-dependent kinase 2-interacting protein
LOC100642464	1410.84	1434.98	1419.71	1366.35	1453.77	1408.72	1415.73	0.0120407	0.0776595	0.155044	0.876786	0.999948	NO	NA	ADP-ribosylation factor 6
LOC100642465	8047.79	9275.74	7828.39	8231.76	7422.98	8125.38	8155.34	0.0808347	0.110006	0.734821	0.462448	0.999948	NO	NA	transitional endoplasmic reticulum ATPase TER94
LOC100642466	573.37	534.112	635.647	478.568	729.512	558.832	585.007	-0.0199443	0.199699	-0.099872	0.920446	0.999948	NO	NA	transmembrane protein 17
LOC100642467	2292.5	2276.5	2142.37	3300.43	1112.22	2285.78	2234.97	0.00291328	0.355628	0.00819194	0.993464	0.999948	NO	NA	atrophin-1
LOC100642468	7154.36	7125.05	6677.88	7410.37	5720.5	6904.87	6832.17	0.0649576	0.129501	0.501598	0.61595	0.999948	NO	NA	casein kinase I
LOC100642469	6.87258	13.0561	15.3538	22.7889	10.5092	11.6423	13.3705	-0.34932	0.64621	-0.540567	0.588806	0.999948	NO	NA	uncharacterized protein LOC100642469
LOC100642470	1663.16	2657.5	1687.89	1698.27	1780.43	1639.63	1854.48	0.230875	0.214924	1.07422	0.282726	0.999948	NO	NA	traB domain-containing protein
LOC100642472	1444.22	1348.34	1462.71	1290.05	1580.76	1448.5	1429.1	-0.0216364	0.118609	-0.182418	0.855255	0.999948	NO	NA	palmitoyltransferase ZDHHC23
LOC100642473	3006.26	2930.49	2952.02	2865.46	3176.4	2976.56	2984.53	-0.0210257	0.0799049	-0.263134	0.792447	0.999948	NO	NA	ATP-dependent RNA helicase Ddx1
LOC100642474	3858.46	3668.76	3822.07	3996.98	4187.03	3688.68	3870.33	-0.06503	0.0877557	-0.741034	0.458673	0.999948	NO	NA	protein giant-lens
LOC100642475	1109.43	1419.55	1183.27	1249.43	983.484	1162.29	1184.58	0.128532	0.159825	0.804205	0.421279	0.999948	NO	NA	putative sodium-dependent multivitamin transporter
LOC100642477	1803.56	2060.49	1566.09	2520.66	958.087	1890.91	1799.96	0.0162567	0.337318	0.048194	0.961562	0.999948	NO	NA	tubulin-specific chaperone D
LOC100642478	116.834	68.8411	97.2407	74.3118	107.719	84.4069	91.5589	0.088697	0.306175	0.289694	0.77205	0.999948	NO	NA	myogenic-determination protein
LOC100642479	2580.16	2543.56	2521.09	3026.97	1615.79	2505.04	2465.44	0.0971681	0.236137	0.41149	0.680713	0.999948	NO	NA	serine/threonine-protein kinase pakA-like
LOC100642480	1682.8	132.935	186.293	169.431	772.425	311.432	542.553	0.67577	1.19528	0.565365	0.571825	0.999948	NO	NA	troponin I
LOC100642481	275.885	250.439	287.628	238.789	396.721	302.701	292.027	-0.20559	0.231411	-0.888422	0.374314	0.999948	NO	NA	THO complex subunit 6 homolog
LOC100642482	675.477	523.43	555.807	631.155	596.396	592.789	595.842	-0.0515696	0.144638	-0.356544	0.721434	0.999948	NO	NA	protein asteroid
LOC100642483	1787.85	2465.22	1851.67	2368.07	1192.79	1704.63	1895.04	0.213379	0.276332	0.772181	0.440007	0.999948	NO	NA	TBC1 domain family member 1
LOC100642484	20.6177	20.1776	17.401	17.8348	28.9002	26.1953	21.8544	-0.329751	0.438216	-0.752486	0.451759	0.999948	NO	NA	venom protease
LOC100642485	917.98	942.411	1017.45	845.173	1272.49	1015.79	1001.88	-0.12322	0.182407	-0.675524	0.499343	0.999948	NO	NA	ribonuclease P protein subunit p30
LOC100642486	1164.41	1201.16	1196.57	1162.24	1239.21	1204.01	1194.6	-0.017962	0.0819875	-0.219082	0.826586	0.999948	NO	NA	probable cleavage and polyadenylation specificity factor subunit 2
LOC100642487	1552.22	1571.48	1663.33	1517.94	1743.65	1608.58	1609.53	-0.02514	0.0990253	-0.253874	0.799593	0.999948	NO	NA	G kinase-anchoring protein 1
LOC100642488	1.96359	5.93458	2.04717	1.98165	0.875765	0.970195	2.29549	1.36839	1.33912	1.02186	0.306849	0.999948	NO	NA	glutamate receptor ionotropic, kainate 2
LOC100642490	1373.53	1456.35	1473.96	2350.23	640.184	1429.1	1453.89	-0.0380971	0.409423	-0.0930506	0.925863	0.999948	NO	NA	sodium-dependent neutral amino acid transporter B(0)AT3
LOC100642491	71.6712	87.8317	92.1228	65.3944	91.9553	91.1983	83.3623	0.0145261	0.266233	0.0545617	0.956488	0.999948	NO	NA	uncharacterized protein LOC100642491
LOC100642492	418.246	365.57	402.27	340.843	382.709	405.541	385.863	0.0719748	0.139531	0.515833	0.605971	0.999948	NO	NA	Fanconi anemia group J protein homolog
LOC100642493	1130.05	1316.29	1170.98	1306.9	1078.07	1239.91	1207.03	-0.00319095	0.129791	-0.0245853	0.980386	0.999948	NO	NA	alpha-1,2-mannosyltransferase ALG9
LOC100642494	959.216	945.972	921.228	897.686	976.478	971.165	945.291	-0.00994042	0.0919339	-0.108126	0.913896	0.999948	NO	NA	putative ATPase N2B
LOC100642495	6567.24	9114.32	6640.01	6828.76	6856.36	6793.3	7133.33	0.124188	0.160739	0.772605	0.439756	0.999948	NO	NA	dolichyl-diphosphooligosaccharide--protein glycosyltransferase subunit 2
LOC100642496	1972.43	2094.91	1814.82	2082.71	1597.39	1711.42	1878.95	0.125718	0.144488	0.870091	0.384251	0.999948	NO	NA	RNA pseudouridylate synthase domain-containing protein 2
LOC100642497	48.1081	45.1028	76.769	42.6054	51.6701	71.7944	56.0083	0.0358673	0.377957	0.0948977	0.924396	0.999948	NO	NA	uncharacterized protein LOC100642497
LOC100642498	2589	2534.06	2455.58	3568.95	1938.94	2517.65	2600.7	-0.0825046	0.232468	-0.354908	0.722659	0.999948	NO	NA	teneurin-m
LOC100642499	1725.02	1533.49	1592.7	1746.82	1958.21	1819.11	1729.23	-0.187211	0.101027	-1.85308	0.063871	0.999948	NO	NA	SH3 domain-containing protein Dlish
LOC100642500	8932.39	9351.71	9747.61	9377.16	9049.28	8007.99	9077.69	0.0846191	0.100691	0.840385	0.400693	0.999948	NO	NA	uncharacterized protein LOC100642500
LOC100642502	4441.65	4043.82	4120.96	4182.27	3574.87	4057.35	4070.15	0.0938811	0.104569	0.897792	0.369297	0.999948	NO	NA	biotin--protein ligase
LOC100642504	11055	10906.6	10522.5	12311	8063.17	10158.9	10502.9	0.0894114	0.174193	0.513289	0.607749	0.999948	NO	NA	trichohyalin
LOC100642505	2528.13	2607.65	2379.84	2806.01	1660.45	2396.38	2396.41	0.13125	0.209612	0.626158	0.531211	0.999948	NO	NA	alpha-protein kinase 1
LOC100642506	1746.62	1706.78	1546.64	1523.89	1570.25	1518.35	1602.09	0.116194	0.09203	1.26256	0.206747	0.999948	NO	NA	RING finger protein 141
LOC100642507	470.281	462.897	495.416	536.036	603.402	525.845	515.646	-0.221567	0.119831	-1.84899	0.0644585	0.999948	NO	NA	DNA polymerase beta
LOC100642510	2642.02	2858.09	2507.79	3505.53	1552.73	2711.69	2629.64	0.0436196	0.28845	0.15122	0.879802	0.999948	NO	NA	E3 ubiquitin-protein ligase Su(dx)
LOC100642511	2267.95	2563.74	2383.93	1928.14	3189.54	2408.99	2457.05	-0.0611674	0.205084	-0.298255	0.765509	0.999948	NO	NA	peptidyl-prolyl cis-trans isomerase
LOC100642512	258.213	291.981	302.982	255.633	251.344	292.029	275.364	0.0943086	0.15356	0.614149	0.539117	0.999948	NO	NA	centrosomal protein of 120 kDa
LOC100642513	134.506	121.065	96.2171	355.706	23.6456	99.93	138.512	-0.44543	0.781283	-0.570127	0.568591	0.999948	NO	NA	zinc finger protein 717
LOC100642514	2410.31	2748.9	2340.94	2296.73	2473.16	2429.37	2449.9	0.0585482	0.104976	0.557727	0.577031	0.999948	NO	NA	fatty-acid amide hydrolase 2
LOC100642516	174.76	219.579	194.481	194.201	170.774	186.277	190.012	0.0934255	0.17467	0.534867	0.592741	0.999948	NO	NA	uncharacterized protein LOC100642516
LOC100642518	1041.69	1150.12	1132.09	1148.36	1035.15	1060.42	1094.64	0.0349418	0.101358	0.344735	0.730293	0.999948	NO	NA	tetratricopeptide repeat protein 4
LOC100642519	2328.82	2392.82	2332.75	2315.55	2408.35	2315.85	2349.03	0.00263623	0.0689071	0.0382577	0.969482	0.999948	NO	NA	palmitoyltransferase ZDHHC3
LOC100642520	389.774	399.99	377.703	404.256	381.833	361.883	385.907	0.0239426	0.119732	0.199968	0.841505	0.999948	NO	NA	coiled-coil domain-containing protein 94
LOC100642521	294.539	284.86	286.604	229.871	317.027	255.161	278.01	0.109256	0.17771	0.614802	0.538685	0.999948	NO	NA	peroxisome biogenesis factor 10
LOC100642522	1804.54	1849.21	1704.27	2370.05	1048.29	1793.89	1761.71	0.0399851	0.28828	0.138702	0.889685	0.999948	NO	NA	neurexin-4
LOC100642523	1288.12	1287.8	1282.55	1144.4	1533.46	1250.58	1297.82	-0.0263941	0.144077	-0.183194	0.854646	0.999948	NO	NA	epimerase family protein SDR39U1
LOC100642524	49.0899	41.542	52.2029	33.688	43.7882	62.0925	47.0673	0.0357259	0.357746	0.0998638	0.920452	0.999948	NO	NA	uncharacterized protein LOC100642524
LOC100642526	420.209	427.29	387.939	445.871	365.194	407.482	408.997	0.0204277	0.138909	0.147058	0.883086	0.999948	NO	NA	uncharacterized protein LOC100642526
LOC100642527	686.276	671.794	720.605	712.402	613.911	678.166	680.526	0.053486	0.113157	0.472672	0.636447	0.999948	NO	NA	uncharacterized protein LOC100642527
LOC100642528	630.314	693.159	634.624	596.476	611.284	598.61	627.411	0.115067	0.102125	1.12673	0.259858	0.999948	NO	NA	developmentally-regulated GTP-binding protein 2
LOC100642529	1559.09	1499.07	1633.64	1555.59	1750.65	1553.28	1591.89	-0.0507419	0.100526	-0.504764	0.613724	0.999948	NO	NA	zinc finger protein 341
LOC100642530	1210.56	1261.69	1427.9	1281.14	1550.98	1276.78	1334.84	-0.0755238	0.138118	-0.546808	0.58451	0.999948	NO	NA	sodium-independent sulfate anion transporter
LOC100642531	1665.13	1669.99	1780.02	1454.53	2041.41	1688.14	1716.54	-0.0196006	0.156078	-0.125582	0.900062	0.999948	NO	NA	steroid receptor RNA activator 1
LOC100642532	2066.68	1876.51	1928.44	2124.33	1707.74	1880.24	1930.66	0.0401781	0.122553	0.327841	0.743032	0.999948	NO	NA	polycomb protein Asx
LOC100642533	71.6712	83.0841	73.6982	94.1282	141.874	94.1089	93.0941	-0.535442	0.277078	-1.93246	0.0533027	0.999948	NO	NA	laccase-4
LOC100642534	863	845.084	803.515	858.053	772.425	855.712	832.965	0.015207	0.102781	0.147955	0.882378	0.999948	NO	NA	ATP-dependent DNA helicase Q5
LOC100642535	1690.65	1135.88	1178.15	1377.24	922.18	983.777	1214.65	0.287109	0.238989	1.20135	0.229615	0.999948	NO	NA	nuclear receptor subfamily 4 group A member 2
LOC100642536	1537.49	1834.97	1442.23	1688.36	1360.06	1509.62	1562.12	0.0788074	0.151089	0.521597	0.601951	0.999948	NO	NA	protein CDV3 homolog A
LOC100642537	12371.6	12688.1	13779.5	11208.2	18828.9	13226.7	13683.8	-0.155678	0.209909	-0.741644	0.458303	0.999948	NO	NA	40S ribosomal protein S18
LOC100642538	972.961	1038.55	1049.18	912.549	1163.02	1041.02	1029.55	-0.026804	0.131883	-0.203241	0.838946	0.999948	NO	NA	proline synthase co-transcribed bacterial homolog protein
LOC100642539	13.7452	24.9252	22.5189	24.7706	18.3911	19.4039	20.6258	-0.0371155	0.467961	-0.0793132	0.936783	0.999948	NO	NA	homeotic protein empty spiracles
LOC100642540	1677.89	1618.95	1522.07	1602.16	1290.88	1502.83	1535.8	0.132967	0.124035	1.07201	0.283714	0.999948	NO	NA	attractin-like protein 1
LOC100642541	1123.18	1144.19	1093.19	1045.32	1240.96	1107.96	1125.8	-0.0150887	0.109393	-0.137931	0.890295	0.999948	NO	NA	vacuolar fusion protein CCZ1 homolog
LOC100642542	528.207	623.131	540.454	515.228	570.123	570.474	557.936	0.0292698	0.128446	0.227876	0.819743	0.999948	NO	NA	glucoside xylosyltransferase 1
LOC100642544	4954.15	5933.39	5513.04	4325.94	7819.7	5319.58	5644.3	-0.0908558	0.235258	-0.386196	0.699351	0.999948	NO	NA	uncharacterized protein LOC100642544
LOC100642545	17.6724	8.30841	13.3066	11.8899	38.5336	15.5231	17.539	-0.745224	0.681799	-1.09303	0.274383	0.999948	NO	NA	dynein beta chain, ciliary
LOC100642548	246.431	357.262	285.581	365.614	241.711	296.88	298.913	-0.0247099	0.238382	-0.103657	0.917442	0.999948	NO	NA	uncharacterized LOC100642548
LOC100642549	2647.91	2923.37	2897.77	2614.78	3315.65	2949.39	2891.48	-0.0686454	0.127006	-0.540491	0.588858	0.999948	NO	NA	RPII140-upstream gene protein
LOC100642550	1452.08	1451.6	1460.66	1458.49	1522.95	1471.79	1469.59	-0.029302	0.0743041	-0.394352	0.693321	0.999948	NO	NA	protein FAM122A
LOC100642551	1445.21	1432.61	1529.24	1425.8	1626.3	1519.32	1496.41	-0.0530273	0.0973292	-0.544824	0.585874	0.999948	NO	NA	lipoyl synthase, mitochondrial
LOC100642552	9461.58	10935.1	10169.3	8696.46	13713.6	10228.8	10534.1	-0.0947367	0.192948	-0.490997	0.623428	0.999948	NO	NA	60S ribosomal protein L13a
LOC100642553	2148.17	2166.12	2095.28	2174.86	1975.73	2116.96	2112.85	0.0325221	0.0816456	0.398333	0.690385	0.999948	NO	NA	mitochondrial coenzyme A transporter SLC25A42
LOC100642554	80.5074	75.9626	96.2171	62.4219	91.0795	99.93	84.3531	-0.00416329	0.284789	-0.0146188	0.988336	0.999948	NO	NA	uncharacterized protein LOC100642554
LOC100642555	4129.44	3311.49	3367.6	4174.34	2827.84	3558.67	3561.57	0.033668	0.186666	0.180365	0.856866	0.999948	NO	NA	laminin subunit beta-1
LOC100642556	2430.93	2598.16	2241.65	3504.54	1119.23	2548.7	2407.2	0.0197293	0.371574	0.0530965	0.957655	0.999948	NO	NA	uncharacterized protein LOC100642556
LOC100642557	585.151	563.785	590.609	483.522	667.333	519.054	568.242	0.0582044	0.166018	0.350592	0.725895	0.999948	NO	NA	protein MIS12 homolog
LOC100642558	2704.85	2655.13	2587.63	2548.4	2739.39	2656.39	2648.63	0.000461153	0.0745405	0.00618661	0.995064	0.999948	NO	NA	uncharacterized protein LOC100642558
LOC100642559	5.89078	9.49532	5.11793	6.93577	11.3849	11.6423	8.41118	-0.562943	0.694909	-0.810096	0.417885	0.999948	NO	NA	sulfotransferase 4A1
LOC100642560	830.601	832.028	990.832	803.558	1108.72	929.446	915.864	-0.0991765	0.170586	-0.581386	0.560981	0.999948	NO	NA	28S ribosomal protein S10, mitochondrial
LOC100642561	2516.35	2659.88	2488.34	2485.98	2362.81	2465.26	2496.44	0.0673619	0.0761107	0.885051	0.376129	0.999948	NO	NA	bleomycin hydrolase
LOC100642562	291.594	277.738	350.067	469.65	289.878	267.774	324.45	-0.1591	0.268494	-0.592563	0.553474	0.999948	NO	NA	CCAAT/enhancer-binding protein
LOC100642563	419.227	531.738	485.18	453.797	553.483	485.097	488.087	-0.0573631	0.158369	-0.362212	0.717194	0.999948	NO	NA	UDP-N-acetylglucosamine transferase subunit ALG13 homolog
LOC100642565	2845.25	2364.34	2482.2	2879.33	2327.78	2597.21	2582.68	-0.0205411	0.135341	-0.151773	0.879366	0.999948	NO	NA	uncharacterized protein LOC100642565
LOC100642566	534.098	494.944	554.784	492.439	562.241	522.935	526.907	0.00588092	0.12058	0.048772	0.961101	0.999948	NO	NA	uncharacterized protein LOC100642566
LOC100642567	9585.29	9348.15	10339.2	8402.18	13699.6	10176.4	10258.5	-0.14104	0.19827	-0.711353	0.476866	0.999948	NO	NA	cytochrome c oxidase subunit 4 isoform 1, mitochondrial
LOC100642568	1075.07	1067.04	959.101	1236.55	695.357	987.658	1003.46	0.0874587	0.228977	0.381955	0.702495	0.999948	NO	NA	DNA-directed RNA polymerase I subunit RPA1
LOC100642569	497.771	479.514	482.109	458.751	500.937	461.813	480.149	0.0376033	0.109795	0.342488	0.731984	0.999948	NO	NA	serine/arginine-rich splicing factor 7
LOC100642571	6583.93	5426.58	5452.65	6737.6	4633.67	5588.32	5737.12	0.0423506	0.177993	0.237934	0.811932	0.999948	NO	NA	mediator of RNA polymerase II transcription subunit 13
LOC100642572	105.052	108.009	116.689	102.055	133.116	115.453	113.396	-0.0905235	0.210643	-0.429748	0.667379	0.999948	NO	NA	uncharacterized protein LOC100642572
LOC100642573	4.90899	5.93458	2.04717	1.98165	3.50306	1.94039	3.38597	0.778144	1.06664	0.729528	0.465679	0.999948	NO	NA	uncharacterized protein LOC100642573
LOC100642574	249.377	193.467	187.316	203.119	218.941	208.592	210.135	0.000330413	0.185305	0.00178307	0.998577	0.999948	NO	NA	uncharacterized protein LOC100642574
LOC100642575	284.721	283.673	275.345	471.632	99.8372	264.863	280.012	0.0134506	0.492609	0.0273048	0.978217	0.999948	NO	NA	uncharacterized protein LOC100642575
LOC100642576	2410.31	2752.46	2597.86	2271.96	3319.15	2616.61	2661.39	-0.0811194	0.171837	-0.472073	0.636875	0.999948	NO	NA	nuclear migration protein nudC
LOC100642577	682.349	732.327	748.242	654.934	845.113	671.375	722.39	-0.00660054	0.149384	-0.044185	0.964757	0.999948	NO	NA	mitochondrial genome maintenance exonuclease 1
LOC100642578	1159.5	1273.56	1183.27	1125.58	1157.76	1179.76	1179.9	0.0616679	0.0894576	0.689353	0.490601	0.999948	NO	NA	tetratricopeptide repeat protein 27
LOC100642579	29067.1	26854	25678.7	29038.1	24803.4	26245.7	26947.8	0.0270236	0.105491	0.25617	0.797819	0.999948	NO	NA	prohormone-4
LOC100642580	2334.71	2376.2	2298.98	2468.14	1987.11	2248.91	2285.68	0.0645607	0.115065	0.561082	0.574742	0.999948	NO	NA	WD repeat domain phosphoinositide-interacting protein 2
LOC100642581	4080.35	4080.62	4179.3	4778.74	3246.46	4296.02	4110.25	0.00236914	0.166757	0.0142071	0.988665	0.999948	NO	NA	solute carrier family 2, facilitated glucose transporter member 1
LOC100642583	779.547	690.785	848.553	630.164	871.386	764.513	764.158	0.0332189	0.172548	0.19252	0.847335	0.999948	NO	NA	LETM1 domain-containing protein 1
LOC100642584	459.481	370.318	391.01	423.082	303.89	371.585	386.561	0.154154	0.187991	0.820007	0.412212	0.999948	NO	NA	uncharacterized protein LOC100642584
LOC100642585	4713.61	4896.03	4848.73	4194.16	5718.74	4786.94	4859.7	-0.0240471	0.142046	-0.169291	0.865568	0.999948	NO	NA	T-complex protein 1 subunit delta
LOC100642586	2271.88	1715.09	1793.32	1825.1	1691.98	1851.13	1858.08	0.107206	0.146971	0.729437	0.465734	0.999948	NO	NA	dopamine receptor 1
LOC100642587	61.8532	41.542	52.2029	44.5871	58.6762	65.003	53.9774	-0.109041	0.319901	-0.340859	0.73321	0.999948	NO	NA	uncharacterized protein LOC100642587
LOC100642588	429.045	366.757	395.104	613.32	226.823	452.111	413.86	-0.116951	0.35321	-0.331109	0.740562	0.999948	NO	NA	uncharacterized protein LOC100642588
LOC100642589	161.997	137.682	164.797	180.33	197.923	181.426	170.693	-0.267068	0.171662	-1.55577	0.119762	0.999948	NO	NA	high mobility group B protein 4
LOC100642590	806.056	765.56	884.379	775.815	974.726	872.205	846.457	-0.0948841	0.138475	-0.68521	0.493212	0.999948	NO	NA	COMM domain-containing protein 8
LOC100642592	366.21	385.748	371.562	307.155	456.273	319.194	367.69	0.0519835	0.20324	0.255773	0.798126	0.999948	NO	NA	basic helix-loop-helix transcription factor amos
LOC100642595	9254.42	6816.46	7781.3	7234	9312.01	7707.23	8017.57	-0.0240153	0.168839	-0.142238	0.886892	0.999948	NO	NA	43 kDa receptor-associated protein of the synapse homolog
LOC100642596	2922.81	2380.95	2601.96	2795.11	2308.52	2526.39	2589.29	0.0516576	0.133457	0.387072	0.698703	0.999948	NO	NA	E3 ubiquitin-protein ligase CBL-B
LOC100642598	336.756	345.392	402.27	436.953	411.609	373.525	384.418	-0.172031	0.146547	-1.17389	0.240438	0.999948	NO	NA	uncharacterized protein LOC100642598
LOC100642599	12.7634	3.56075	2.04717	3.96329	5.25459	3.88078	5.24499	0.497064	1.02214	0.486296	0.626757	0.999948	NO	NA	skin secretory protein xP2
LOC100642600	7647.22	7488.25	7554.07	8877.78	6584.88	7637.37	7631.59	-0.0257794	0.136617	-0.188698	0.85033	0.999948	NO	NA	ubiquitin-like modifier-activating enzyme 1
LOC100642601	897.363	884.252	909.968	851.118	793.443	887.728	870.645	0.0886987	0.0966226	0.917991	0.358624	0.999948	NO	NA	pre-mRNA-splicing factor SYF1
LOC100642602	14800.6	16774.7	16666	16596.3	20586.6	16172.2	16932.7	-0.145412	0.136849	-1.06258	0.287974	0.999948	NO	NA	inorganic pyrophosphatase
LOC100642603	3452	4431.94	3587.67	4042.56	3237.7	3730.4	3747.05	0.0590475	0.153916	0.383634	0.701249	0.999948	NO	NA	eukaryotic translation initiation factor 5A
LOC100642604	1487.42	1273.56	1765.69	1756.73	1904.79	1621.2	1634.9	-0.22252	0.160374	-1.38751	0.165286	0.999948	NO	NA	uncharacterized protein LOC100642604
LOC100642605	9.81797	14.243	23.5425	8.91741	23.6456	9.70195	14.9781	0.164353	0.683308	0.240525	0.809923	0.999948	NO	NA	uncharacterized protein LOC100642605
LOC100642606	735.366	832.028	760.525	796.622	668.208	765.484	759.705	0.061672	0.125993	0.489487	0.624497	0.999948	NO	NA	protein arginine N-methyltransferase 7
LOC100642607	1149.68	1033.8	1151.53	1182.05	959.838	1101.17	1096.35	0.0412893	0.127503	0.323831	0.746066	0.999948	NO	NA	peroxidasin homolog
LOC100642608	129.597	155.486	120.783	108.991	129.613	109.632	125.684	0.216476	0.21087	1.02658	0.304616	0.999948	NO	NA	coiled-coil domain-containing protein 86
LOC100642610	2088.28	1743.58	87.0049	128.807	415.988	196.949	776.769	2.40127	1.14679	2.0939	0.036269	0.999948	NO	NA	uncharacterized protein LOC100642610
LOC100642611	18808.3	13451.3	13562.5	15199.2	12214.3	14129.9	14560.9	0.141482	0.180584	0.78347	0.433351	0.999948	NO	NA	uncharacterized protein LOC100642611
LOC100642612	569.442	521.056	587.539	497.393	853.871	551.071	596.729	-0.181439	0.238795	-0.759811	0.447367	0.999948	NO	NA	ADP-ribosylation factor-like protein 2-binding protein
LOC100642613	1266.52	1310.35	1284.6	1281.14	1123.61	1333.05	1266.54	0.047264	0.107927	0.437926	0.66144	0.999948	NO	NA	uncharacterized protein LOC100642613
LOC100642615	91.3071	87.8317	69.6039	67.376	85.8249	93.1387	82.5137	0.012455	0.261797	0.047575	0.962055	0.999948	NO	NA	uncharacterized protein LOC100642615
LOC100642616	1368.63	1476.52	1628.53	1271.23	1977.48	1441.71	1527.35	-0.068586	0.199407	-0.34395	0.730884	0.999948	NO	NA	prohormone-1
LOC100642617	2.94539	1.18692	4.09435	0.990824	5.25459	0.970195	2.57371	0.182709	1.33334	0.137031	0.891007	0.999948	NO	NA	uncharacterized protein LOC100642617
LOC100642618	596.933	564.972	513.84	728.255	293.381	522.935	536.719	0.118209	0.32556	0.363095	0.716534	0.999948	NO	NA	metabotropic glutamate receptor 8
LOC100642619	45.1627	62.9065	38.8963	43.5962	33.2791	34.927	43.128	0.390911	0.349943	1.11707	0.263964	0.999948	NO	NA	cytochrome P450 307a1
LOC100642620	2527.15	2332.29	2216.06	3053.72	1364.44	2404.14	2316.3	0.052749	0.287247	0.183636	0.854299	0.999948	NO	NA	O-phosphoseryl-tRNA(Sec) selenium transferase
LOC100642621	2923.79	3107.34	2851.71	3043.81	2799.82	2963.94	2948.4	0.0121719	0.0841537	0.144638	0.884996	0.999948	NO	NA	protein cereblon
LOC100642622	2211.99	2157.81	2051.27	2168.91	2087.82	1959.79	2106.27	0.0467178	0.0879332	0.531287	0.59522	0.999948	NO	NA	DNA-directed RNA polymerase II subunit RPB2
LOC100642623	2211.01	2371.46	2358.34	2045.06	2833.1	2335.26	2359.04	-0.0558958	0.151376	-0.369251	0.71194	0.999948	NO	NA	26S protease regulatory subunit 6B
LOC100642624	626.387	680.103	659.19	694.567	731.264	662.643	675.692	-0.0885877	0.104468	-0.84799	0.396444	0.999948	NO	NA	uncharacterized protein LOC100642624
LOC100642625	470.281	508	571.161	668.806	450.143	519.054	531.241	-0.079552	0.196894	-0.404034	0.686188	0.999948	NO	NA	PDF receptor
LOC100642626	1331.32	1287.8	1372.63	1149.36	1373.2	1369.91	1314.04	0.0362289	0.116295	0.311525	0.755402	0.999948	NO	NA	39S ribosomal protein L37, mitochondrial
LOC100642627	2937.54	2529.32	2653.14	2786.2	2882.14	2776.7	2760.84	-0.0563052	0.0952802	-0.590943	0.554558	0.999948	NO	NA	rho guanine nucleotide exchange factor 7
LOC100642628	606.751	758.439	910.992	999.741	681.345	596.67	758.99	-0.000892958	0.257926	-0.00346208	0.997238	0.999948	NO	NA	1-phosphatidylinositol 4,5-bisphosphate phosphodiesterase
LOC100642629	3431.38	2885.39	2760.61	3584.8	2318.15	2967.83	2991.36	0.0334374	0.196237	0.170393	0.864701	0.999948	NO	NA	casein kinase I
LOC100642630	1167.36	967.336	1122.87	1010.64	1072.81	1045.87	1064.48	0.0587333	0.116047	0.506116	0.612775	0.999948	NO	NA	zinc finger protein 385B
LOC100642631	269.994	286.047	251.802	323.009	188.289	260.982	263.354	0.0659113	0.239833	0.274821	0.783454	0.999948	NO	NA	uncharacterized protein LOC100642631
LOC100642632	1732.87	3051.56	1716.55	1662.6	1653.44	1760.9	1929.66	0.356342	0.251472	1.41703	0.156476	0.999948	NO	NA	gamma-glutamyltranspeptidase 1
LOC100642633	635.223	940.037	597.775	610.347	676.09	615.103	679.096	0.191272	0.211751	0.903289	0.366373	0.999948	NO	NA	xylulose kinase
LOC100642634	655.841	696.719	714.463	698.531	655.072	698.54	686.528	0.0104928	0.101217	0.103666	0.917435	0.999948	NO	NA	digestive organ expansion factor homolog
LOC100642635	1707.35	1564.35	1633.64	1683.41	1645.56	1567.83	1633.69	0.00298862	0.086319	0.0346229	0.97238	0.999948	NO	NA	zinc finger protein 530
LOC100642636	1428.52	2575.61	1391.05	1291.04	1807.58	1502.83	1666.1	0.229104	0.283042	0.809434	0.418265	0.999948	NO	NA	NIF3-like protein 1
LOC100642637	3673.89	3404.07	3241.7	3759.19	2375.95	3344.26	3299.84	0.122706	0.193583	0.633865	0.526169	0.999948	NO	NA	lethal(2) giant larvae protein homolog 1
LOC100642638	4.90899	7.12149	8.18869	6.93577	13.1365	15.5231	9.30242	-0.822269	0.694502	-1.18397	0.236426	0.999948	NO	NA	uncharacterized protein LOC100642638
LOC100642639	1154.59	1313.92	1027.68	1176.11	965.093	1108.93	1124.39	0.105077	0.149235	0.704106	0.481367	0.999948	NO	NA	putative homeodomain transcription factor
LOC100642640	825.692	848.645	738.006	726.274	763.667	813.023	785.884	0.0664133	0.114851	0.578258	0.56309	0.999948	NO	NA	myotubularin-related protein 14
LOC100642641	333.811	570.906	378.727	532.072	339.797	456.962	435.379	-0.0509042	0.278602	-0.182713	0.855023	0.999948	NO	NA	WD repeat-containing protein 63
LOC100642642	25.5267	96.1401	24.5661	31.7064	22.7699	31.0462	38.6259	0.769033	0.642676	1.19661	0.231458	0.999948	NO	NA	uncharacterized protein LOC100642642
LOC100642644	286.685	375.065	389.986	236.807	293.381	327.926	318.308	0.292392	0.209912	1.39293	0.163641	0.999948	NO	NA	uncharacterized protein LOC100642644
LOC100642645	6566.26	6852.06	6917.4	6441.34	7370.44	6634.19	6796.95	-0.00794302	0.0905581	-0.0877119	0.930106	0.999948	NO	NA	WW domain-binding protein 2
LOC100642646	1611.13	1480.08	1598.84	1395.08	1976.6	1619.25	1613.5	-0.0898703	0.160691	-0.559275	0.575974	0.999948	NO	NA	transmembrane protein 50A
LOC100642647	2067.67	2174.43	2318.42	2065.87	2735.89	2146.07	2251.39	-0.0830229	0.148976	-0.557291	0.577329	0.999948	NO	NA	cationic amino acid transporter 2
LOC100642648	1109.43	1199.97	1063.51	1119.63	883.647	1131.25	1084.57	0.105912	0.144862	0.731125	0.464703	0.999948	NO	NA	ras-related protein Rab-40C
LOC100642649	966.089	947.158	1094.21	955.154	1175.28	946.91	1014.13	-0.0333823	0.143293	-0.232966	0.815788	0.999948	NO	NA	probable RNA polymerase II nuclear localization protein SLC7A6OS
LOC100642650	1473.68	1501.45	1504.67	1675.48	1308.39	1499.92	1493.93	-0.000927145	0.126479	-0.0073304	0.994151	0.999948	NO	NA	elongation of very long chain fatty acids protein AAEL008004
LOC100642651	11572.4	10397.4	10497.9	12327.8	8050.91	10539.2	10564.3	0.0706287	0.179447	0.393591	0.693883	0.999948	NO	NA	protein spire
LOC100642652	11546.9	8167.16	6533.55	8398.22	5983.22	7098.91	7954.67	0.289229	0.244876	1.18112	0.237553	0.999948	NO	NA	calcium-transporting ATPase sarcoplasmic/endoplasmic reticulum type
LOC100642653	145.306	153.112	135.113	138.715	119.104	170.754	143.684	0.0172223	0.216814	0.0794338	0.936688	0.999948	NO	NA	scavenger receptor class B member 1
LOC100642654	1290.08	1375.63	1241.61	1849.87	875.765	1248.64	1313.6	-0.0243049	0.274236	-0.0886277	0.929378	0.999948	NO	NA	importin subunit beta-1
LOC100642655	1731.89	1937.05	1943.79	1809.24	2510.82	2216.89	2024.95	-0.22027	0.156645	-1.40617	0.159674	0.999948	NO	NA	facilitated trehalose transporter Tret1-2 homolog
LOC100642656	1676.91	1830.22	1878.28	1710.16	1914.42	1718.21	1788.04	0.0109736	0.103007	0.106532	0.91516	0.999948	NO	NA	mannose-P-dolichol utilization defect 1 protein homolog
LOC100642657	117.816	130.561	107.477	170.422	84.9492	132.917	124.023	-0.124695	0.312453	-0.399084	0.689831	0.999948	NO	NA	tubulin glycylase 3A
LOC100642658	1154.59	1592.84	1223.19	1084.95	1431.88	1171.02	1276.41	0.10576	0.188304	0.561646	0.574357	0.999948	NO	NA	cytosolic Fe-S cluster assembly factor NUBP2 homolog
LOC100642659	1958.69	2217.16	2248.82	1824.11	2903.16	2038.38	2198.38	-0.0748973	0.204258	-0.366679	0.713858	0.999948	NO	NA	coatomer subunit zeta-1
LOC100642660	2274.82	2996.96	2321.49	2156.03	2415.36	2378.92	2423.93	0.127174	0.149905	0.848365	0.396234	0.999948	NO	NA	vacuole membrane protein 1
LOC100642661	91.3071	163.794	129.995	137.724	109.471	94.1089	121.067	0.171482	0.305541	0.561241	0.574633	0.999948	NO	NA	sodium- and chloride-dependent glycine transporter 1
LOC100642663	1578.73	1468.21	1715.53	1554.6	1797.07	1660	1629.02	-0.0734638	0.114963	-0.639021	0.522809	0.999948	NO	NA	quinone oxidoreductase-like protein 2
LOC100642664	5079.82	5140.53	5017.62	4566.71	5533.96	4732.61	5011.87	0.038665	0.108658	0.355843	0.721958	0.999948	NO	NA	UTP--glucose-1-phosphate uridylyltransferase
LOC100642665	4503.5	4371.41	4272.45	4764.87	4081.06	4324.16	4386.24	-0.00232622	0.0957817	-0.0242867	0.980624	0.999948	NO	NA	myotubularin-related protein 3
LOC100642668	2140.32	1985.71	2015.44	2131.26	2194.67	2045.17	2085.43	-0.0527785	0.0822051	-0.642035	0.520851	0.999948	NO	NA	histone acetyltransferase KAT7
LOC100642669	3293.93	4532.83	3453.58	3916.73	3220.19	3357.84	3629.18	0.103971	0.170321	0.610439	0.541571	0.999948	NO	NA	uncharacterized protein LOC100642669
LOC100642670	500.717	516.308	538.407	415.155	749.655	503.531	537.295	-0.101883	0.244585	-0.416556	0.677003	0.999948	NO	NA	probable DNA-directed RNA polymerases I and III subunit RPAC2
LOC100642672	2771.61	2883.02	2992.97	2435.44	3762.29	2904.76	2958.35	-0.0741497	0.18288	-0.405455	0.685143	0.999948	NO	NA	selT-like protein
LOC100642673	3183.97	3241.47	3398.31	2871.41	3933.94	3414.11	3340.53	-0.057136	0.14505	-0.393904	0.693652	0.999948	NO	NA	proteasome subunit alpha type-1
LOC100642674	4386.67	3933.44	4002.22	4458.71	4029.39	3936.08	4124.42	-0.0116493	0.0997142	-0.116827	0.906997	0.999948	NO	NA	dystrophin, isoforms A/C/F/G/H
LOC100642675	288.648	229.075	225.189	177.357	428.249	248.37	266.148	-0.201654	0.349456	-0.577052	0.563904	0.999948	NO	NA	pro-corazonin
LOC100642677	1368.63	1184.54	1278.46	1462.46	875.765	1255.43	1237.55	0.0930446	0.213054	0.436718	0.662316	0.999948	NO	NA	protein tipE
LOC100642679	1703.42	1459.91	1646.95	1434.71	1603.53	1657.09	1584.27	0.0352859	0.117126	0.301263	0.763214	0.999948	NO	NA	microtubule-associated proteins 1A/1B light chain 3A
LOC100642680	777.583	701.467	807.61	724.292	989.614	851.831	808.733	-0.166216	0.160525	-1.03545	0.300457	0.999948	NO	NA	leucine-rich repeat-containing protein 20
LOC100642681	390.755	402.364	404.317	381.467	465.907	414.273	409.847	-0.0766377	0.134724	-0.568851	0.569458	0.999948	NO	NA	methyltransferase-like protein 2-A
LOC100642682	146.288	118.692	159.68	95.1191	143.625	137.768	133.528	0.174067	0.256402	0.678882	0.497212	0.999948	NO	NA	uncharacterized protein LOC100642682
LOC100642683	485.008	542.42	460.614	763.925	204.929	461.813	486.451	0.0571149	0.428116	0.13341	0.893869	0.999948	NO	NA	uncharacterized protein LOC100642683
LOC100642685	938.598	986.327	990.832	1539.74	551.732	1030.35	1006.26	-0.098247	0.345446	-0.284406	0.776099	0.999948	NO	NA	zinc finger protein 1
LOC100642686	22756.1	21929.4	22026.6	31445.8	17391.8	23194.4	23124	-0.11067	0.222308	-0.497822	0.618609	0.999948	NO	NA	titin
LOC100642687	1681.82	2231.4	1579.39	1720.07	1839.11	2002.48	1842.38	-0.0185146	0.171516	-0.107947	0.914038	0.999948	NO	NA	regulator of microtubule dynamics protein 1-like
LOC100642688	225.813	220.766	191.411	252.66	119.104	184.337	199.015	0.199651	0.306692	0.650981	0.515059	0.999948	NO	NA	transcription factor mef2A
LOC100642689	2914.96	2866.4	2663.37	3118.12	2309.39	2834.91	2784.53	0.0316776	0.144739	0.218861	0.826758	0.999948	NO	NA	protein polybromo-1
LOC100642690	2598.82	2664.63	2440.23	2501.83	2248.09	2692.29	2524.31	0.0498978	0.109256	0.456705	0.647883	0.999948	NO	NA	DNA repair endonuclease XPF
LOC100642691	1143.79	1177.42	1086.03	1118.64	970.347	1138.04	1105.71	0.0786346	0.112371	0.699777	0.484067	0.999948	NO	NA	ribosomal RNA processing protein 1 homolog
LOC100642692	2468.24	2719.22	2478.1	3131	1663.08	2467.2	2487.81	0.0782849	0.238564	0.32815	0.742798	0.999948	NO	NA	probable serine/threonine-protein kinase DDB_G0282963
LOC100642693	3460.84	3705.55	3273.43	3923.66	2652.69	3245.3	3376.91	0.0881401	0.171693	0.51336	0.607699	0.999948	NO	NA	CCR4-NOT transcription complex subunit 1
LOC100642694	649.95	777.43	796.35	714.384	913.423	777.126	771.444	-0.114003	0.157992	-0.721577	0.470555	0.999948	NO	NA	CKLF-like MARVEL transmembrane domain-containing protein 4
LOC100642695	17.6724	4.74766	11.2595	13.8715	3.50306	7.76156	9.8026	0.439667	0.842322	0.52197	0.601691	0.999948	NO	NA	estradiol 17-beta-dehydrogenase 11-like
LOC100642696	506.607	445.093	581.397	431.008	642.811	493.829	516.791	-0.0322853	0.208601	-0.154771	0.877002	0.999948	NO	NA	uncharacterized protein C7orf26 homolog
LOC100642697	1010.27	1107.39	935.558	1024.51	831.977	952.731	977.073	0.120127	0.136171	0.882179	0.37768	0.999948	NO	NA	transmembrane protein 268
LOC100642698	291.594	351.327	309.123	291.302	308.269	307.552	309.861	0.067282	0.141446	0.475673	0.634308	0.999948	NO	NA	coagulation factor VII
LOC100642700	462.427	1183.35	519.982	394.348	543.85	532.637	606.1	0.557341	0.38047	1.46487	0.142955	0.999948	NO	NA	uncharacterized protein LOC100642700
LOC100642701	2719.58	2657.5	2760.61	2574.16	2995.12	2646.69	2725.61	-0.0139796	0.0981438	-0.142439	0.886733	0.999948	NO	NA	NF-kappa-B-repressing factor
LOC100642702	635.223	642.121	620.293	550.898	775.052	600.55	637.356	-0.0226872	0.168773	-0.134424	0.893067	0.999948	NO	NA	DNA-directed RNA polymerase II 16 kDa polypeptide
LOC100642703	2560.53	2217.16	2358.34	2398.78	1858.37	2364.36	2292.92	0.108389	0.145055	0.74723	0.454925	0.999948	NO	NA	zinc finger CCCH domain-containing protein 3
LOC100642704	34.3629	64.0934	40.9435	32.6972	25.3972	23.2847	36.7965	0.771378	0.40893	1.88633	0.0592502	0.999948	NO	NA	uncharacterized protein LOC100642704
LOC100642705	438.863	442.719	422.741	431.008	387.964	380.316	417.269	0.121367	0.120314	1.00875	0.313095	0.999948	NO	NA	YEATS domain-containing protein 2
LOC100642706	2330.79	2053.36	2087.09	2245.21	2051.92	2262.49	2171.81	-0.0190487	0.101965	-0.186817	0.851804	0.999948	NO	NA	general transcriptional corepressor trfA
LOC100642707	3938.97	4191	4204.89	3900.87	4648.56	4078.7	4160.5	-0.0341309	0.106021	-0.321925	0.747509	0.999948	NO	NA	dihydropteridine reductase
LOC100642708	1088.81	985.14	1156.65	974.971	1360.94	1101.17	1111.28	-0.0894985	0.16709	-0.535629	0.592215	0.999948	NO	NA	cytochrome c-type heme lyase
LOC100642710	54.9806	53.4112	62.4388	51.5228	64.8066	55.3011	57.0769	-0.00782188	0.270315	-0.0289362	0.976915	0.999948	NO	NA	succinate dehydrogenase [ubiquinone] flavoprotein subunit, mitochondrial
LOC100642711	847.291	853.392	946.818	1081.98	1076.31	978.926	964.12	-0.244738	0.107358	-2.27964	0.0226291	0.999948	NO	NA	uncharacterized protein LOC100642711
LOC100642712	940.562	1027.87	1012.33	936.328	1071.94	1035.2	1004.04	-0.0308924	0.107059	-0.288555	0.772922	0.999948	NO	NA	exosome complex component rrp45
LOC100642713	3331.24	4064	3436.18	2481.02	4792.18	3377.25	3580.31	0.0241224	0.252769	0.0954325	0.923971	0.999948	NO	NA	FK506-binding protein 59
LOC100642714	3726.9	3434.93	3568.22	4319	2858.5	3602.33	3584.98	-0.00648243	0.17431	-0.0371891	0.970334	0.999948	NO	NA	formin-binding protein 4-like
LOC100642715	27.4903	26.1121	36.8491	73.321	24.5214	32.0164	36.7184	-0.517318	0.535953	-0.96523	0.334429	0.999948	NO	NA	inhibin beta chain
LOC100642716	3875.15	3499.03	3394.21	3963.29	2932.06	3571.29	3539.17	0.0412217	0.148714	0.277187	0.781637	0.999948	NO	NA	protein PAT1 homolog 1
LOC100642718	275.885	286.047	330.618	233.834	363.442	260.982	291.802	0.0552956	0.224344	0.246477	0.805313	0.999948	NO	NA	uncharacterized protein LOC100642718
LOC100642719	416.282	1180.98	468.803	462.715	472.913	413.303	569.166	0.614227	0.40162	1.52937	0.126172	0.999948	NO	NA	myosin-IB
LOC100642720	2852.12	2468.78	2601.96	2624.69	2636.93	2408.02	2598.75	0.0471415	0.101651	0.463759	0.64282	0.999948	NO	NA	basic salivary proline-rich protein 2
LOC100642722	3832.94	3290.13	3568.22	4026.71	3603.77	3732.34	3675.68	-0.0875178	0.103926	-0.842117	0.399723	0.999948	NO	NA	menin
LOC100642724	3408.8	3408.82	3454.6	3111.19	3630.04	3435.46	3408.15	0.0133054	0.093809	0.141835	0.88721	0.999948	NO	NA	probable isocitrate dehydrogenase [NAD] subunit alpha, mitochondrial
LOC100642725	56.9442	89.0187	87.0049	97.1007	95.4584	80.5261	84.3422	-0.2333	0.278833	-0.836702	0.40276	0.999948	NO	NA	poly(U)-specific endoribonuclease homolog
LOC100642726	2881.58	3442.05	2858.88	2991.3	2694.73	2870.81	2956.56	0.101565	0.119075	0.852944	0.39369	0.999948	NO	NA	eukaryotic translation initiation factor 3 subunit A
LOC100642727	526.243	418.981	493.369	429.027	540.347	461.813	478.297	0.00794254	0.164082	0.0484058	0.961393	0.999948	NO	NA	DTW domain-containing protein 2
LOC100642728	993.579	853.392	969.336	969.026	887.15	991.539	944.004	-0.0147493	0.115996	-0.127154	0.898819	0.999948	NO	NA	three prime repair exonuclease 2
LOC100642729	964.125	878.317	933.511	863.998	1135.87	963.403	956.537	-0.0944109	0.143672	-0.657129	0.511098	0.999948	NO	NA	protein HGH1 homolog
LOC100642730	6780.29	6844.94	6822.2	6647.44	7657.69	6930.1	6947.11	-0.0546591	0.0884786	-0.617766	0.536729	0.999948	NO	NA	innexin inx1
LOC100642731	721.621	567.346	705.251	601.43	812.71	702.421	685.13	-0.0855589	0.17798	-0.480723	0.630713	0.999948	NO	NA	deoxyribose-phosphate aldolase
LOC100642732	608.714	426.103	444.237	400.293	613.911	465.693	493.158	-0.000709063	0.237825	-0.00298145	0.997621	0.999948	NO	NA	uncharacterized protein LOC100642732
LOC100642733	5232.98	5885.91	6144.59	4700.47	8103.45	5397.19	5910.77	-0.0763992	0.225357	-0.339014	0.734599	0.999948	NO	NA	60S ribosomal protein L32
LOC100642734	6036.09	6193.32	5688.07	9748.71	4850.86	6235.44	6458.75	-0.217599	0.259138	-0.839702	0.401075	0.999948	NO	NA	uncharacterized protein LOC100642734
LOC100642735	5.89078	15.4299	10.2359	7.92659	8.75765	6.79136	9.17202	0.411739	0.68735	0.599024	0.549157	0.999948	NO	NA	uncharacterized protein LOC100642735
LOC100642736	985.724	918.673	823.987	1181.06	552.608	872.205	889.043	0.066699	0.282431	0.23616	0.813309	0.999948	NO	NA	ski oncogene
LOC100642737	1988.14	2043.87	2064.57	2591	1630.67	2130.55	2074.8	-0.0590459	0.189019	-0.312381	0.754751	0.999948	NO	NA	agrin
LOC100642739	283.739	403.551	336.76	328.953	194.42	281.356	304.797	0.347771	0.259295	1.34122	0.17985	0.999948	NO	NA	facilitated trehalose transporter Tret1-2 homolog
LOC100642740	1850.69	1840.91	1903.87	1878.6	1765.54	1932.63	1862.04	0.00519396	0.0815115	0.0637206	0.949193	0.999948	NO	NA	actin-related protein 1
LOC100642741	1721.09	1838.53	1888.52	1551.63	2528.33	1708.51	1872.77	-0.0877152	0.210592	-0.416518	0.677031	0.999948	NO	NA	39S ribosomal protein L35, mitochondrial
LOC100642742	193.414	199.402	175.033	202.128	154.135	160.082	180.699	0.137871	0.191539	0.719808	0.471643	0.999948	NO	NA	uncharacterized protein LOC100642742
LOC100642743	444.754	555.476	458.567	547.925	497.434	569.504	512.277	-0.147854	0.147563	-1.00197	0.316357	0.999948	NO	NA	mitochondrial dicarboxylate carrier
LOC100642744	1829.09	1569.1	1679.71	1706.2	1627.17	1802.62	1702.31	-0.0157202	0.106134	-0.148116	0.882251	0.999948	NO	NA	45 kDa calcium-binding protein
LOC100642745	125.67	150.738	153.538	135.743	77.0673	108.662	125.236	0.421201	0.277797	1.51622	0.129465	0.999948	NO	NA	odorant receptor 13a
LOC100642747	1147.72	1223.71	1296.88	1009.65	1213.81	1117.66	1168.24	0.134249	0.120228	1.11662	0.264156	0.999948	NO	NA	axonemal 84 kDa protein
LOC100642748	66.7622	71.2149	77.7926	136.734	113.849	60.1521	87.7508	-0.526434	0.365174	-1.4416	0.149416	0.999948	NO	NA	sn1-specific diacylglycerol lipase beta
LOC100642749	411.373	439.159	463.685	370.568	480.795	425.915	431.916	0.0399438	0.153773	0.259758	0.79505	0.999948	NO	NA	uncharacterized protein LOC100642749
LOC100642751	991.615	1043.3	986.737	984.879	863.504	1017.73	981.295	0.0764476	0.11149	0.685692	0.492907	0.999948	NO	NA	nucleolar MIF4G domain-containing protein 1 homolog
LOC100642752	1102.56	1086.03	1226.26	917.503	1616.66	1085.65	1172.44	-0.0844065	0.233432	-0.361589	0.717659	0.999948	NO	NA	uncharacterized protein LOC100642752
LOC100642753	2198.24	1980.96	2272.36	2133.24	2418.86	2326.53	2221.7	-0.0922683	0.106392	-0.867245	0.385808	0.999948	NO	NA	transmembrane protein 192
LOC100642754	1242.96	1321.04	1224.21	1188	1327.66	1182.67	1247.75	0.0337861	0.100604	0.335834	0.736996	0.999948	NO	NA	protein yippee-like 1
LOC100642755	3050.44	2996.96	2947.93	3094.34	2760.41	2920.29	2961.73	0.0360129	0.0832302	0.43269	0.66524	0.999948	NO	NA	N-terminal kinase-like protein
LOC100642756	2415.22	2586.29	2347.08	2458.23	2057.17	2305.18	2361.53	0.107614	0.110563	0.973321	0.330394	0.999948	NO	NA	kinesin-related protein 4
LOC100642757	2043.12	2073.54	2112.68	1934.09	2896.15	2213.98	2212.26	-0.177604	0.175129	-1.01413	0.310519	0.999948	NO	NA	proteasome subunit beta type-1
LOC100642758	2446.64	2505.58	2442.28	3322.23	1680.59	2592.36	2498.28	-0.038485	0.249583	-0.154198	0.877454	0.999948	NO	NA	UPF0518 protein AAEL005291
LOC100642759	242.504	218.392	249.755	212.036	261.854	198.89	230.572	0.0786112	0.181348	0.433484	0.664663	0.999948	NO	NA	osmotic avoidance abnormal protein 3
LOC100642760	94123.9	103829	119978	105902	134620	109370	111304	-0.138203	0.153856	-0.898261	0.369047	0.999948	NO	NA	superoxide dismutase [Cu-Zn], chloroplastic
LOC100642762	822.746	892.56	870.049	837.246	743.524	767.424	822.258	0.13875	0.104913	1.32253	0.185991	0.999948	NO	NA	ribosome biogenesis protein BOP1 homolog
LOC100642763	1750.54	1724.59	1673.56	1789.43	1441.51	1670.68	1675.05	0.0713354	0.118357	0.602715	0.546698	0.999948	NO	NA	histone deacetylase Rpd3
LOC100642764	2091.23	1895.5	2063.55	2174.86	2137.74	2148.98	2085.31	-0.0942915	0.0819908	-1.15003	0.250133	0.999948	NO	NA	uncharacterized protein LOC100642764
LOC100642766	640.132	674.168	627.459	687.632	559.614	638.388	637.899	0.0426684	0.128212	0.332796	0.739288	0.999948	NO	NA	BTB/POZ domain-containing protein KCTD5
LOC100642767	1181.1	2069.98	1139.25	1645.76	1344.3	1201.1	1430.25	0.0665704	0.274851	0.242206	0.808621	0.999948	NO	NA	Krueppel-like factor 10
LOC100642769	204.214	212.458	155.585	175.376	108.595	187.248	173.913	0.281265	0.282984	0.993927	0.320259	0.999948	NO	NA	elongation of very long chain fatty acids protein AAEL008004
LOC100642770	2789.29	3221.29	2879.35	3296.47	2894.4	2884.39	2994.2	-0.0299595	0.112659	-0.26593	0.790293	0.999948	NO	NA	eukaryotic translation initiation factor 2 subunit 2
LOC100642771	580.242	691.972	550.69	882.824	371.324	623.835	616.814	-0.0427173	0.318264	-0.13422	0.893229	0.999948	NO	NA	fasciclin-3
LOC100642772	926.817	859.327	1080.91	1004.7	1111.35	920.715	983.968	-0.0827634	0.145482	-0.568893	0.569429	0.999948	NO	NA	carcinine transporter
LOC100642774	11191.5	10440.1	10679.1	11881	10585.4	10713.9	10915.1	-0.038213	0.0875157	-0.436642	0.662371	0.999948	NO	NA	serine/arginine repetitive matrix protein 2
LOC100642775	38.2901	30.8598	37.8727	25.7614	54.2974	35.8972	37.1631	-0.117673	0.413849	-0.284337	0.776152	0.999948	NO	NA	venom peptide BmKAPI
LOC100642776	50.0717	11.8692	6.14152	7.92659	30.6518	6.79136	18.9087	0.584682	0.99253	0.589082	0.555806	0.999948	NO	NA	uncharacterized protein LOC100642776
LOC100642777	1809.45	1675.92	1829.15	1810.23	1921.43	1906.43	1825.44	-0.0849145	0.0853509	-0.994888	0.319791	0.999948	NO	NA	very-long-chain (3R)-3-hydroxyacyl-CoA dehydratase
LOC100642778	17.6724	7.12149	13.3066	21.7981	17.5153	12.6125	15.0044	-0.433636	0.5835	-0.743164	0.457383	0.999948	NO	NA	uncharacterized protein LOC100642778
LOC100642779	5448.97	4961.31	5038.09	5530.78	4757.15	4996.5	5122.13	0.0156006	0.10123	0.15411	0.877523	0.999948	NO	NA	G protein-coupled receptor kinase 2
LOC100642780	2166.83	2312.11	2384.96	1952.91	2911.04	2408.02	2355.98	-0.0835708	0.173029	-0.482987	0.629105	0.999948	NO	NA	protein phosphatase PTC7 homolog
LOC100642781	40086.8	43569.3	41504.4	39342.6	47772.1	42770.1	42507.5	-0.0534812	0.108099	-0.49474	0.620784	0.999948	NO	NA	eukaryotic initiation factor 4A-I
LOC100642782	3860.43	3525.14	4181.35	4255.59	4586.38	4242.66	4108.59	-0.177722	0.104067	-1.70777	0.0876798	0.999948	NO	NA	uncharacterized protein CG3556
LOC100642785	1803.56	1772.06	1702.22	2065.87	1461.65	1772.55	1762.99	-0.00575446	0.156321	-0.0368118	0.970635	0.999948	NO	NA	transportin-3
LOC100642786	3482.43	5203.44	3631.69	3623.44	4001.37	3678.01	3936.73	0.123766	0.186559	0.663414	0.507065	0.999948	NO	NA	glucosidase 2 subunit beta
LOC100642788	3546.25	3584.48	3096.35	3666.05	2777.93	3471.36	3357.07	0.0447619	0.148263	0.301908	0.762722	0.999948	NO	NA	uncharacterized protein LOC100642788
LOC100642789	464.39	663.486	510.77	443.889	508.819	460.842	508.699	0.211295	0.182537	1.15755	0.247049	0.999948	NO	NA	RWD domain-containing protein 2A
LOC100642790	2097.12	1977.4	2034.89	1910.31	2137.74	2062.63	2036.68	-0.000303483	0.0885422	-0.00342755	0.997265	0.999948	NO	NA	ankyrin repeat domain-containing protein 13C
LOC100642791	2178.61	2117.46	2175.12	1818.16	2785.81	2014.12	2181.55	-0.0326041	0.185996	-0.175295	0.860848	0.999948	NO	NA	ER membrane protein complex subunit 8/9 homolog
LOC100642792	2020.54	2096.09	2025.68	2155.04	2093.95	2191.67	2097.16	-0.068557	0.0715606	-0.958027	0.338049	0.999948	NO	NA	peroxisome assembly factor 2
LOC100642793	1770.18	1998.77	2232.44	1742.86	3001.25	2100.47	2140.99	-0.189887	0.229766	-0.826437	0.408556	0.999948	NO	NA	H/ACA ribonucleoprotein complex subunit 3
LOC100642794	778.565	764.374	688.874	697.54	672.587	701.451	717.232	0.107524	0.105198	1.02211	0.306729	0.999948	NO	NA	mitochondrial fission regulator 2
LOC100642796	886.563	733.514	788.162	1054.24	437.007	835.338	789.136	0.0503319	0.318159	0.158197	0.874301	0.999948	NO	NA	uncharacterized protein LOC100642796
LOC100642797	57.926	41.542	59.368	39.6329	47.2913	48.5097	49.045	0.233969	0.30833	0.758825	0.447957	0.999948	NO	NA	radial spoke head 10 homolog B
LOC100642798	7700.24	5989.18	5208.01	8061.34	4148.5	6578.89	6281.02	0.00839923	0.274398	0.0306096	0.975581	0.999948	NO	NA	disks large homolog 5
LOC100642799	528.207	532.925	536.359	518.201	593.768	491.889	533.558	-0.0066609	0.125943	-0.0528884	0.957821	0.999948	NO	NA	frataxin, mitochondrial
LOC100642800	587.115	513.934	646.907	542.971	736.518	585.027	602.079	-0.0931207	0.179071	-0.520021	0.603049	0.999948	NO	NA	uncharacterized protein F58A4.6
LOC100642801	3221.28	3519.2	2911.08	2523.63	2974.1	2857.22	3001.08	0.207799	0.124693	1.66649	0.0956167	0.999948	NO	NA	longitudinals lacking protein-like
LOC100642802	2577.22	3037.32	2595.82	2854.56	2162.26	2588.48	2635.94	0.11041	0.150279	0.734701	0.462521	0.999948	NO	NA	oxidative stress-induced growth inhibitor 2
LOC100642803	1395.13	1514.5	1539.47	1346.53	1852.24	1475.67	1520.59	-0.0717462	0.156535	-0.458339	0.646709	0.999948	NO	NA	proteasome subunit alpha type-5
LOC100642804	10837.1	10224.1	10435.5	11129.9	9391.7	10286	10384	0.0320125	0.0984906	0.325031	0.745158	0.999948	NO	NA	uncharacterized MFS-type transporter C09D4.1
LOC100642805	872.818	823.719	908.945	858.053	726.009	847.95	839.582	0.100479	0.120734	0.832228	0.40528	0.999948	NO	NA	probable ATP-dependent RNA helicase DHX34
LOC100642806	1525.71	1354.27	1425.86	1509.02	1240.96	1448.5	1417.39	0.037174	0.123358	0.301351	0.763147	0.999948	NO	NA	protein SHQ1 homolog
LOC100642807	130384	199658	138503	133191	156843	134188	148794	0.143357	0.196871	0.728178	0.466504	0.999948	NO	NA	icarapin-like
LOC100642808	1881.12	1849.21	1856.79	1798.34	2011.63	1887.03	1880.69	-0.0283471	0.0853624	-0.332079	0.739829	0.999948	NO	NA	uncharacterized protein LOC100642808
LOC100642809	1927.27	1948.92	2150.56	1860.77	2368.07	2005.39	2043.49	-0.0490528	0.133257	-0.368106	0.712794	0.999948	NO	NA	actin-related protein 2/3 complex subunit 1A
LOC100642810	1536.51	1474.15	1584.51	1461.46	1771.67	1567.83	1566.02	-0.0633828	0.114273	-0.554659	0.579128	0.999948	NO	NA	glycosylated lysosomal membrane protein
LOC100642811	13.7452	15.4299	12.283	11.8899	9.63341	11.6423	12.4373	0.321608	0.533876	0.602401	0.546907	0.999948	NO	NA	uncharacterized protein LOC100642811
LOC100642813	408.428	421.355	346.996	469.65	205.805	413.303	377.589	0.112826	0.321407	0.35104	0.725559	0.999948	NO	NA	uncharacterized protein LOC100642813
LOC100642814	811.946	1002.94	970.36	539.999	875.765	769.364	828.396	0.349332	0.216778	1.61147	0.107077	0.999948	NO	NA	uncharacterized protein LOC100642814
LOC100642815	3756.36	3980.91	3697.19	3717.57	3663.32	3841	3776.06	0.0268815	0.0737285	0.364601	0.715409	0.999948	NO	NA	26S proteasome non-ATPase regulatory subunit 2
LOC100642816	1.96359	17.8037	0	0.990824	0.875765	2.91058	4.09075	2.0415	1.70556	1.19697	0.231317	0.999948	NO	NA	cytochrome P450 6k1
LOC100642817	6015.47	4601.67	4679.84	5621.93	4116.09	4904.33	4989.89	0.0632722	0.178221	0.35502	0.722574	0.999948	NO	NA	inactive dipeptidyl peptidase 10
LOC100642818	2484.93	2414.19	2406.45	2269.98	2926.81	2696.17	2533.09	-0.111743	0.127156	-0.878784	0.379518	0.999948	NO	NA	uncharacterized protein LOC100642818
LOC100642819	986.706	904.43	942.723	1231.59	699.736	965.344	955.089	-0.0310704	0.224495	-0.138401	0.889923	0.999948	NO	NA	probable ATP-dependent RNA helicase DDX17
LOC100642820	1724.04	1655.75	1604.98	1912.29	1160.39	1671.65	1621.51	0.0716425	0.204269	0.350727	0.725793	0.999948	NO	NA	wolframin
LOC100642821	2581.15	2586.29	2997.06	2271.96	4055.67	2724.31	2869.4	-0.148987	0.234515	-0.6353	0.525233	0.999948	NO	NA	ATP synthase subunit e, mitochondrial
LOC100642822	698.058	718.084	668.402	613.32	700.612	638.388	672.811	0.0934199	0.110379	0.846356	0.397354	0.999948	NO	NA	histone-lysine N-methyltransferase SETMAR
LOC100642823	1837.92	1743.58	1801.51	1974.71	1750.65	1785.16	1815.59	-0.0332806	0.0928821	-0.358311	0.720111	0.999948	NO	NA	histone acetyltransferase KAT8
LOC100642825	341.665	350.14	345.972	334.898	287.251	390.988	341.819	0.0355104	0.165815	0.214156	0.830425	0.999948	NO	NA	uncharacterized protein LOC100642825
LOC100642826	24134.5	23674.2	23448.3	20828.1	29744.5	23959.9	24298.3	-0.0648598	0.154886	-0.418758	0.675393	0.999948	NO	NA	protein FAM151B
LOC100642827	1294.99	1205.91	1356.25	1145.39	1539.59	1303.94	1307.68	-0.0486276	0.149009	-0.32634	0.744167	0.999948	NO	NA	histone deacetylase complex subunit SAP30 homolog
LOC100642828	689.222	712.149	721.629	704.476	571.874	723.765	687.186	0.0866918	0.137724	0.62946	0.529048	0.999948	NO	NA	uncharacterized protein C2orf42
LOC100642829	557.661	456.962	580.374	511.265	571.874	517.114	532.542	-0.00376818	0.14705	-0.0256251	0.979556	0.999948	NO	NA	peroxisome assembly protein 12
LOC100642830	109.961	98.514	89.052	108.991	99.8372	80.5261	97.8135	0.0407822	0.236019	0.172792	0.862815	0.999948	NO	NA	putative thiamine transporter SLC35F3
LOC100642832	2305.26	2327.54	2107.56	2311.59	2130.74	2235.33	2236.34	0.0134922	0.0898612	0.150145	0.88065	0.999948	NO	NA	protein diaphanous
LOC100642833	2285.62	2415.37	2253.94	2675.22	1937.19	2241.15	2301.42	0.021321	0.149538	0.142579	0.886622	0.999948	NO	NA	pleckstrin homology-like domain family B member 1
LOC100642834	520.353	512.747	454.472	831.301	199.674	470.544	498.182	-0.0130306	0.45368	-0.0287221	0.977086	0.999948	NO	NA	uncharacterized protein LOC100642834
LOC100642836	2375.95	2570.86	2523.14	2497.87	2474.04	2448.77	2481.77	0.00921406	0.074784	0.123209	0.901942	0.999948	NO	NA	kinesin-like protein KIF12
LOC100642837	1636.66	1604.71	1714.51	1590.27	1740.14	1653.21	1656.58	-0.00812146	0.0862702	-0.0941398	0.924998	0.999948	NO	NA	F-box only protein 42
LOC100642838	24.5449	608.888	25.5897	38.6421	16.6395	21.3443	122.608	3.10447	1.38396	2.24319	NA	NA	NO	NA	ras-responsive element-binding protein 1
LOC100642839	2102.03	2282.44	2129.06	2461.21	2107.97	2295.48	2229.7	-0.0757778	0.102738	-0.737586	0.460766	0.999948	NO	NA	beta-3 adrenergic receptor
LOC100642841	1253.76	1093.15	1008.23	1205.83	920.429	1061.39	1090.47	0.074467	0.158995	0.46836	0.639527	0.999948	NO	NA	two pore potassium channel protein sup-9
LOC100642842	6624.19	6066.32	6145.61	6582.04	6174.14	6084.09	6279.4	-0.000155257	0.0824378	-0.00188332	0.998497	0.999948	NO	NA	heterogeneous nuclear ribonucleoprotein M
LOC100642844	6779.31	5646.16	8504.98	8653.85	7495.67	7206.61	7381.1	-0.158098	0.183317	-0.862431	0.38845	0.999948	NO	NA	uncharacterized protein LOC100642844
LOC100642845	1869.34	2110.34	1939.7	1760.69	2163.14	2064.57	1984.63	-0.0172467	0.124368	-0.138675	0.889707	0.999948	NO	NA	pyridoxine-5'-phosphate oxidase
LOC100642846	586.133	580.402	629.506	528.109	768.921	586.968	613.34	-0.0696372	0.1813	-0.384099	0.700905	0.999948	NO	NA	DNA polymerase epsilon subunit 3
LOC100642847	15.7088	24.9252	24.5661	33.688	25.3972	21.3443	24.2716	-0.306784	0.443657	-0.691489	0.489258	0.999948	NO	NA	uncharacterized protein LOC100642847
LOC100642848	1271.43	1335.28	1195.55	1893.46	700.612	1164.23	1260.09	0.0169745	0.338642	0.0501251	0.960023	0.999948	NO	NA	solute carrier organic anion transporter family member 3A1
LOC100642849	1787.85	1786.31	1964.26	1729.98	1892.53	1862.77	1837.28	0.0138862	0.094067	0.14762	0.882642	0.999948	NO	NA	Werner Syndrome-like exonuclease
LOC100642850	4242.35	7485.88	4307.25	4895.66	3821.84	4428.94	4863.65	0.286488	0.256525	1.11681	0.264078	0.999948	NO	NA	hypoxia up-regulated protein 1
LOC100642851	2346.5	2085.41	2072.76	3085.42	1301.39	2282.87	2195.72	-0.0359537	0.301467	-0.119263	0.905067	0.999948	NO	NA	uncharacterized protein LOC100642851
LOC100642852	1023.03	995.822	1118.78	800.586	1414.36	991.539	1057.35	-0.0316529	0.230541	-0.137298	0.890795	0.999948	NO	NA	UPF0184 protein C9orf16
LOC100642853	1744.65	1649.81	1609.08	1408.95	1819.84	1620.22	1642.09	0.0449978	0.132024	0.340829	0.733232	0.999948	NO	NA	uridine-cytidine kinase-like 1
LOC100642854	4459.32	4249.16	4260.17	3992.03	4344.67	4264.01	4261.56	0.0415155	0.0767425	0.540971	0.588528	0.999948	NO	NA	uncharacterized protein LOC100642854
LOC100642855	1403.97	1443.29	1285.62	1592.25	814.461	1413.57	1325.53	0.113723	0.259198	0.438748	0.660844	0.999948	NO	NA	E3 ubiquitin-protein ligase HECW2
LOC100642856	3808.39	3222.48	3890.65	3278.64	4235.2	3572.26	3667.93	-0.0215377	0.148021	-0.145504	0.884313	0.999948	NO	NA	endoribonuclease LACTB2
LOC100642857	1682.8	1887.2	1726.79	1733.94	1849.62	1636.72	1752.84	0.0202942	0.102163	0.198646	0.84254	0.999948	NO	NA	protein angel
LOC100642858	1499.2	1383.94	1435.07	1601.17	1318.9	1507.68	1457.66	-0.0354674	0.116095	-0.305504	0.759982	0.999948	NO	NA	monocyte to macrophage differentiation factor 2
LOC100642859	1926.29	1801.74	1836.31	1690.35	1718.25	1829.79	1800.45	0.0874525	0.0841317	1.03947	0.298586	0.999948	NO	NA	protein penguin
LOC100642860	253.304	252.813	253.849	480.549	174.277	279.416	282.368	-0.297013	0.367575	-0.808033	0.419071	0.999948	NO	NA	alkaline phosphatase
LOC100642861	10.7998	20.1776	18.4246	13.8715	11.3849	17.4635	15.3536	0.205475	0.537302	0.382419	0.70215	0.999948	NO	NA	IQ domain-containing protein K-like
LOC100642862	1193.87	1222.52	1370.58	1017.58	1710.37	1177.82	1282.12	-0.044888	0.220798	-0.203299	0.838901	0.999948	NO	NA	DNA-directed RNA polymerases I, II, and III subunit RPABC2
LOC100642863	2010.72	2015.38	1906.94	2117.39	1783.06	1970.47	1967.33	0.0154289	0.104899	0.147083	0.883066	0.999948	NO	NA	RRP12-like protein
LOC100642864	50.0717	22.5514	84.9577	30.7155	89.328	53.3607	55.1642	-0.136883	0.606539	-0.225679	0.821451	0.999948	NO	NA	uncharacterized protein LOC100642864
LOC100642865	2020.54	2147.13	1949.93	2524.62	1459.02	2079.13	2030.06	0.013148	0.216031	0.0608617	0.951469	0.999948	NO	NA	endoribonuclease Dcr-1
LOC100642867	6732.18	6932.77	7123.14	8062.33	5673.2	7011.6	6922.54	0.00292331	0.15403	0.0189788	0.984858	0.999948	NO	NA	serine/threonine-protein kinase OSR1
LOC100642868	921.908	881.878	893.591	914.53	840.734	892.579	890.87	0.0275709	0.0922352	0.29892	0.765001	0.999948	NO	NA	protein crooked neck
LOC100642870	1039.72	1224.9	1125.95	1041.36	1062.3	1059.45	1092.28	0.0992148	0.104723	0.947406	0.343432	0.999948	NO	NA	RNA polymerase I-specific transcription initiation factor RRN3
LOC100642871	214.032	148.364	136.137	138.715	235.581	197.92	178.458	-0.198661	0.298992	-0.664436	0.506411	0.999948	NO	NA	otopetrin-3
LOC100642872	317.121	251.626	212.906	379.485	200.55	274.565	272.709	-0.127358	0.296038	-0.430209	0.667043	0.999948	NO	NA	dual specificity tyrosine-phosphorylation-regulated kinase 2
LOC100642873	4609.54	4245.6	4389.14	4696.5	3915.54	4475.51	4388.64	0.0174254	0.108043	0.161282	0.871871	0.999948	NO	NA	formin-binding protein 1-like
LOC100642874	6266.81	8406.92	6814.02	5674.45	8811.07	7000.92	7162.36	-4.20499e-05	0.206965	-0.000203174	0.999838	0.999948	NO	NA	60S ribosomal protein L5
LOC100642875	829.619	766.747	840.365	733.21	940.571	782.947	815.576	-0.0120484	0.141263	-0.0852906	0.93203	0.999948	NO	NA	BRCA1-A complex subunit BRE
LOC100642876	4686.12	4896.03	4636.85	4725.24	3998.74	4676.34	4603.22	0.0856284	0.10457	0.818858	0.412867	0.999948	NO	NA	importin subunit alpha-7
LOC100642877	2073.56	2040.31	2014.42	2054.97	1959.96	2073.31	2036.09	0.0097267	0.0730664	0.133121	0.894097	0.999948	NO	NA	F-actin-capping protein subunit beta
LOC100642878	6924.62	7259.17	6973.7	7813.64	6269.6	6881.59	7020.39	0.0132462	0.114238	0.115953	0.90769	0.999948	NO	NA	atlastin
LOC100642879	611.66	897.308	647.93	593.503	652.445	660.702	677.258	0.176592	0.189122	0.93375	0.350433	0.999948	NO	NA	uncharacterized protein LOC100642879
LOC100642880	1494.3	1408.87	1604.98	1209.8	1870.63	1381.56	1495.02	0.0146265	0.192855	0.0758422	0.939545	0.999948	NO	NA	exocyst complex component 4
LOC100642881	1223.32	1373.26	1269.25	1303.92	1419.61	1338.87	1321.37	-0.0725259	0.0975672	-0.743343	0.457274	0.999948	NO	NA	pyruvate dehydrogenase phosphatase regulatory subunit, mitochondrial
LOC100642883	1447.17	1551.3	1578.37	1723.04	1078.94	1432.01	1468.47	0.112612	0.194337	0.579468	0.562273	0.999948	NO	NA	spondin-1
LOC100642884	746.166	668.233	604.94	664.843	517.577	715.033	652.799	0.0906093	0.177834	0.509515	0.610391	0.999948	NO	NA	atrial natriuretic peptide receptor 1
LOC100642885	772.674	802.355	848.553	696.549	1080.69	802.351	833.863	-0.0905925	0.195561	-0.463245	0.643189	0.999948	NO	NA	non-structural maintenance of chromosomes element 1 homolog
LOC100642886	1456.01	1431.42	1436.09	1381.21	1476.54	1506.71	1448	-0.0136607	0.08287	-0.164844	0.869067	0.999948	NO	NA	leucine-zipper-like transcriptional regulator 1
LOC100642887	931.726	821.345	958.077	863.998	1023.77	974.075	928.832	-0.0776996	0.127231	-0.610698	0.541399	0.999948	NO	NA	NGFI-A-binding protein homolog
LOC100642888	5178	5239.04	5118.96	4863.95	5068.93	5080.91	5091.63	0.0492018	0.0621795	0.791286	0.428777	0.999948	NO	NA	nucleolin
LOC100642889	1635.67	1749.51	1598.84	1505.06	1602.65	1599.85	1615.27	0.0816898	0.0875058	0.933537	0.350543	0.999948	NO	NA	ubiquitin domain-containing protein UBFD1
LOC100642890	1094.7	1290.18	1176.1	1097.83	1226.07	1071.09	1159.33	0.0678329	0.119743	0.566488	0.571062	0.999948	NO	NA	H/ACA ribonucleoprotein complex non-core subunit NAF1
LOC100642891	3329.27	3624.84	3392.17	3676.95	3038.9	3593.6	3442.62	0.0051839	0.115076	0.0450478	0.964069	0.999948	NO	NA	glucose-induced degradation protein 4 homolog
LOC100642892	1693.6	1705.6	1538.45	1772.58	1562.36	1696.87	1661.58	-0.0271433	0.102579	-0.264608	0.791312	0.999948	NO	NA	trifunctional enzyme subunit alpha, mitochondrial
LOC100642893	32408.1	31624.2	30977.8	30145.8	30951.3	31300.4	31234.6	0.0402294	0.0584516	0.688251	0.491295	0.999948	NO	NA	uncharacterized protein LOC100642893
LOC100642894	843.364	824.906	815.798	826.347	786.437	825.636	820.415	0.0272609	0.088841	0.306851	0.758957	0.999948	NO	NA	uncharacterized protein C19orf47 homolog
LOC100642895	2286.61	2499.64	2391.1	2406.71	2571.25	2329.44	2414.12	-0.0264185	0.088953	-0.296994	0.766471	0.999948	NO	NA	glutamine-dependent NAD(+) synthetase
LOC100642896	172.796	205.336	251.802	182.312	274.114	268.744	225.851	-0.204078	0.253507	-0.805021	0.420808	0.999948	NO	NA	uncharacterized protein LOC100642896
LOC100642897	158.069	130.561	153.538	150.605	154.135	173.665	153.429	-0.11059	0.183751	-0.601848	0.547275	0.999948	NO	NA	cytochrome P450 18a1
LOC100642898	7.85438	4.74766	8.18869	10.8991	5.25459	4.85097	6.96589	-0.000379399	0.77588	-0.000488992	0.99961	0.999948	NO	NA	uncharacterized protein LOC100642898
LOC100642899	283.739	276.551	269.203	365.614	233.829	271.654	283.432	-0.0693358	0.213546	-0.324688	0.745417	0.999948	NO	NA	protein artichoke
LOC100642900	464.39	392.869	398.175	430.017	508.819	489.948	447.37	-0.186095	0.144779	-1.28537	0.198664	0.999948	NO	NA	biogenesis of lysosome-related organelles complex 1 subunit 6
LOC100642901	5447.01	5068.13	5890.74	5086.89	6964.96	5597.05	5675.8	-0.105401	0.155013	-0.679947	0.496538	0.999948	NO	NA	uncharacterized protein LOC100642901
LOC100642902	645.041	560.224	603.916	746.09	442.261	565.623	593.859	0.0457032	0.22163	0.206214	0.836624	0.999948	NO	NA	probable GPI-anchored adhesin-like protein PGA55
LOC100642903	1522.77	141.243	112.595	152.587	634.929	252.251	469.395	0.772882	1.2224	0.632268	0.527212	0.999948	NO	NA	myosin regulatory light chain 2
LOC100642904	252.322	343.019	282.51	440.917	141.874	297.85	293.082	-0.00422172	0.40273	-0.0104828	0.991636	0.999948	NO	NA	cyclin-Y
LOC100642905	124.688	143.617	152.514	117.908	151.507	160.082	141.719	-0.031242	0.215743	-0.144812	0.88486	0.999948	NO	NA	protein RRP5 homolog
LOC100642906	3149.61	3013.58	2876.28	3264.76	2911.92	3030.89	3041.17	-0.0263737	0.091585	-0.28797	0.77337	0.999948	NO	NA	aminopeptidase Ey
LOC100642907	957.252	959.028	929.417	990.824	807.455	957.582	933.593	0.0468498	0.122532	0.382349	0.702203	0.999948	NO	NA	GRB2-associated-binding protein 2
LOC100642909	82.471	104.449	94.17	95.1191	101.589	82.4665	93.3773	0.00553678	0.228406	0.0242409	0.98066	0.999948	NO	NA	dynein heavy chain 1, axonemal
LOC100642910	4725.39	4437.88	4851.8	4538.96	4790.43	4725.82	4678.38	-0.00398687	0.0771186	-0.0516979	0.958769	0.999948	NO	NA	BTB/POZ domain-containing protein 9
LOC100642911	1419.68	1379.2	1365.46	1482.27	1241.83	1374.77	1377.2	0.0233853	0.107368	0.217805	0.827581	0.999948	NO	NA	cysteine-rich hydrophobic domain-containing protein 2
LOC100642912	10225.4	8881.69	10477.4	9441.56	13953.6	11484.2	10744	-0.237532	0.175217	-1.35564	0.175213	0.999948	NO	NA	probable phospholipid hydroperoxide glutathione peroxidase
LOC100642913	1132.99	1292.55	1321.45	1015.59	1377.58	1125.43	1210.93	0.0901014	0.159541	0.564754	0.572241	0.999948	NO	NA	myophilin
LOC100642914	2602.74	2402.32	2408.5	2827.81	1922.3	2473.03	2439.45	0.0378235	0.169213	0.223526	0.823126	0.999948	NO	NA	uncharacterized protein LOC100642914
LOC100642916	9.81797	13.0561	17.401	7.92659	5.25459	9.70195	10.5264	0.820824	0.637157	1.28826	0.197655	0.999948	NO	NA	homeobox protein GBX-2
LOC100642917	1466.81	1362.58	1361.37	1318.79	1516.82	1518.35	1424.12	-0.055116	0.10707	-0.514765	0.606717	0.999948	NO	NA	inhibitor of nuclear factor kappa-B kinase subunit beta
LOC100642918	546.861	491.383	530.218	587.558	556.986	541.369	542.396	-0.102831	0.111164	-0.925033	0.354949	0.999948	NO	NA	actin-related protein 5
LOC100642919	974.925	868.822	742.1	625.21	798.697	823.695	805.575	0.202081	0.17773	1.13701	0.255532	0.999948	NO	NA	uncharacterized protein LOC100642919
LOC100642920	2539.91	2723.97	2817.93	2554.34	3094.08	2751.47	2746.95	-0.0559837	0.114772	-0.487784	0.625703	0.999948	NO	NA	polymerase delta-interacting protein 2
LOC100642922	42.2173	62.9065	45.0378	50.532	45.5398	49.4799	49.2856	0.0393358	0.30871	0.12742	0.898608	0.999948	NO	NA	cadherin-23
LOC100642923	28.4721	30.8598	30.7076	48.5504	25.3972	46.5693	35.0927	-0.417267	0.40512	-1.02998	0.303018	0.999948	NO	NA	TRAF3-interacting protein 1
LOC100642924	1278.3	828.467	1026.66	712.402	1211.18	1004.15	1010.19	0.0980776	0.256614	0.382198	0.702314	0.999948	NO	NA	zinc finger protein 474
LOC100642926	687.258	678.916	687.85	640.072	711.121	705.331	685.091	-0.00208119	0.10176	-0.020452	0.983683	0.999948	NO	NA	zinc finger protein 277
LOC100642927	307.303	356.075	286.604	346.788	310.021	348.3	325.848	-0.0825994	0.152586	-0.541331	0.588279	0.999948	NO	NA	chromosome transmission fidelity protein 18 homolog
LOC100642928	605.769	551.916	647.93	606.384	850.368	659.732	653.683	-0.229377	0.177263	-1.294	0.195666	0.999948	NO	NA	histidine protein methyltransferase 1 homolog
LOC100642929	3160.41	3180.93	2828.17	3894.93	2188.54	3103.65	3059.44	-0.0026489	0.223694	-0.0118416	0.990552	0.999948	NO	NA	epsin-2
LOC100642930	8591.71	6936.33	7616.51	11158.7	5476.16	7600.5	7896.64	-0.0663681	0.265533	-0.249943	0.802631	0.999948	NO	NA	sodium channel protein para
LOC100642931	4291.44	3736.41	4161.9	3834.49	4385.83	4676.34	4181.07	-0.0812008	0.12163	-0.667604	0.504386	0.999948	NO	NA	glycogen phosphorylase
LOC100642932	44.1809	47.4766	30.7076	55.4861	24.5214	35.8972	39.7116	0.0802476	0.441516	0.181754	0.855775	0.999948	NO	NA	uncharacterized protein LOC100642932
LOC100642933	1025.98	1024.31	917.134	958.127	774.176	927.506	937.871	0.158302	0.134087	1.1806	0.237763	0.999948	NO	NA	lebercilin
LOC100642934	1591.49	1871.77	1525.14	1496.14	1780.43	1645.45	1651.74	0.0186139	0.134749	0.138138	0.890131	0.999948	NO	NA	uncharacterized protein LOC100642934
LOC100642935	1236.08	1230.83	1295.86	1286.09	1152.51	1258.34	1243.29	0.0260462	0.0938587	0.277504	0.781393	0.999948	NO	NA	exosome complex exonuclease RRP44
LOC100642936	83.4528	141.243	83.9341	108	126.11	95.0791	106.303	-0.0986697	0.306285	-0.32215	0.747339	0.999948	NO	NA	cytochrome P450 6k1
LOC100642937	93.2707	58.1589	94.17	97.1007	165.52	76.6454	97.4775	-0.465205	0.39168	-1.18772	0.234945	0.999948	NO	NA	actin-binding Rho-activating protein
LOC100642938	152.179	132.935	132.043	104.036	123.483	106.721	125.233	0.31931	0.196333	1.62637	0.103871	0.999948	NO	NA	zinc finger protein 251
LOC100642939	1588.55	1658.12	1656.16	1502.09	1780.43	1598.88	1630.71	0.00579953	0.105216	0.0551201	0.956043	0.999948	NO	NA	sulfide:quinone oxidoreductase, mitochondrial
LOC100642940	4521.18	3788.63	3610.19	3705.68	3883.14	5392.34	4150.19	-0.122946	0.19164	-0.641548	0.521167	0.999948	NO	NA	BAG domain-containing protein Samui
LOC100642941	4184.42	4237.29	4344.1	3940.51	4700.23	4524.02	4321.76	-0.0445227	0.102839	-0.432938	0.66506	0.999948	NO	NA	vesicular integral-membrane protein VIP36
LOC100642942	247.413	220.766	283.533	241.761	283.748	270.684	257.984	-0.0819979	0.170104	-0.482046	0.629773	0.999948	NO	NA	trypsin-3
LOC100642943	539.989	604.14	583.444	480.549	569.247	550.1	554.578	0.109378	0.128066	0.854071	0.393066	0.999948	NO	NA	nuclear RNA export factor 1
LOC100642944	1337.21	1233.21	1413.57	1148.36	1533.46	1359.24	1337.51	-0.020618	0.148736	-0.138622	0.889749	0.999948	NO	NA	alpha- and gamma-adaptin-binding protein p34
LOC100642945	705.912	597.018	514.864	800.586	422.994	579.206	603.43	0.012635	0.269621	0.0468622	0.962623	0.999948	NO	NA	papilin
LOC100642946	2797.14	3104.97	2767.78	2644.51	2964.46	2882.45	2860.22	0.0295588	0.0998767	0.295953	0.767266	0.999948	NO	NA	E3 ubiquitin-protein ligase MARCH5
LOC100642947	37.3083	34.4205	28.6604	28.7339	29.776	24.2549	30.5257	0.277324	0.357828	0.775021	0.438327	0.999948	NO	NA	uncharacterized protein LOC100642947
LOC100642948	11.7816	4.74766	9.21228	10.8991	12.2607	7.76156	9.44381	-0.252986	0.673387	-0.375692	0.707146	0.999948	NO	NA	60S ribosomal protein L12-3-like
LOC100642949	1784.91	2192.23	1882.38	1829.06	2160.51	1891.88	1956.83	-0.00604931	0.133817	-0.0452058	0.963943	0.999948	NO	NA	rhophilin-2
LOC100642950	967.07	734.701	859.813	728.255	1099.96	840.188	871.665	-0.0588854	0.206313	-0.285418	0.775324	0.999948	NO	NA	uncharacterized protein LOC100642950
LOC100642951	569.442	569.719	647.93	526.127	632.302	592.789	589.718	0.0289422	0.134356	0.215414	0.829445	0.999948	NO	NA	solute carrier family 35 member F2
LOC100642953	626.387	672.981	631.553	632.146	661.202	642.269	644.423	-0.00470077	0.09835	-0.0477964	0.961879	0.999948	NO	NA	KDEL motif-containing protein 1
LOC100642954	18493.1	19213.8	18489	20183.1	15858.3	18868.3	18517.6	0.0334289	0.120617	0.277149	0.781665	0.999948	NO	NA	proton-coupled amino acid transporter-like protein CG1139
LOC100642957	5057.24	5550.02	4752.51	5008.61	4814.08	4739.4	4986.98	0.0767573	0.0954785	0.803922	0.421442	0.999948	NO	NA	transmembrane protein 8B
LOC100642958	3313.57	3279.45	3569.25	3694.78	3834.97	3608.15	3550.03	-0.132218	0.0797476	-1.65795	0.0973273	0.999948	NO	NA	uncharacterized protein LOC100642958
LOC100642959	2423.08	2326.35	2288.74	2334.38	2182.41	2308.09	2310.51	0.0447396	0.0777591	0.575361	0.565047	0.999948	NO	NA	protein fem-1 homolog CG6966
LOC100642961	2172.72	2137.63	2171.03	2524.62	1491.43	2278.99	2129.4	0.0423224	0.212375	0.199282	0.842042	0.999948	NO	NA	lysocardiolipin acyltransferase 1
LOC100642962	992.597	1033.8	1108.54	922.457	1228.7	1020.64	1051.12	-0.0173855	0.14892	-0.116744	0.907063	0.999948	NO	NA	protein FAM45A
LOC100642963	1.96359	5.93458	1.02359	4.95412	4.37882	5.82117	4.01264	-0.795226	1.05034	-0.757111	0.448983	0.999948	NO	NA	uncharacterized protein LOC100642963
LOC100642965	18.6541	29.6729	26.6133	37.6513	37.6579	38.8078	31.5095	-0.614048	0.367235	-1.67208	0.0945077	0.999948	NO	NA	uncharacterized protein LOC100642965
LOC100642966	558.643	487.822	615.176	481.54	694.481	545.249	563.819	-0.0509596	0.193461	-0.26341	0.792235	0.999948	NO	NA	uncharacterized protein LOC100642966
LOC100642967	5463.7	4199.31	3833.33	4634.08	4018.01	4166.99	4385.9	0.0744202	0.168322	0.442129	0.658396	0.999948	NO	NA	fasciclin-2
LOC100642968	19.6359	11.8692	16.3774	19.8165	14.888	17.4635	16.6751	-0.112406	0.488993	-0.229873	0.818191	0.999948	NO	NA	probable tubulin polyglutamylase TTLL2
LOC100642969	701.003	769.121	658.166	909.576	417.74	707.272	693.813	0.0653085	0.289375	0.225688	0.821444	0.999948	NO	NA	polycomb protein Sfmbt
LOC100642970	1867.38	1941.79	1852.69	2308.62	1367.07	1798.74	1856.05	0.0487745	0.207267	0.235323	0.813958	0.999948	NO	NA	nuclear factor of activated T-cells 5
LOC100642972	2877.65	2326.35	2439.21	2883.3	2420.61	2595.27	2590.4	-0.0471101	0.134956	-0.349078	0.727031	0.999948	NO	NA	serine/arginine repetitive matrix protein 2
LOC100642973	13.7452	5.93458	9.21228	9.90824	13.1365	10.6721	10.4348	-0.21264	0.631754	-0.336587	0.736429	0.999948	NO	NA	pro-resilin
LOC100642975	575.333	535.299	582.421	515.228	595.52	511.293	552.516	0.0616593	0.124566	0.494992	0.620606	0.999948	NO	NA	bridging integrator 3
LOC100642976	3703.34	3522.76	3215.09	3955.37	2848.86	3516.96	3460.4	0.016836	0.156416	0.107637	0.914284	0.999948	NO	NA	E3 ubiquitin-protein ligase KCMF1
LOC100642977	1968.5	2115.08	2011.35	1876.62	1884.65	1962.7	1969.82	0.0902149	0.0781341	1.15462	0.248247	0.999948	NO	NA	mannosyl-oligosaccharide glucosidase GCS1
LOC100642978	293.557	274.177	338.807	317.064	514.95	358.002	349.426	-0.392982	0.236456	-1.66197	0.0965192	0.999948	NO	NA	uncharacterized protein LOC100642978
LOC100642979	2441.73	3534.63	2306.14	2360.14	2170.15	2393.47	2534.38	0.258234	0.194166	1.32996	0.18353	0.999948	NO	NA	derlin-2
LOC100642980	164.942	255.187	157.632	276.44	140.998	165.903	193.517	-0.0145681	0.346078	-0.042095	0.966423	0.999948	NO	NA	hemocytin
LOC100642981	1962.61	1601.15	1880.33	1620	2241.96	1942.33	1874.73	-0.0923579	0.167108	-0.552683	0.580481	0.999948	NO	NA	uncharacterized protein LOC100642981
LOC100642982	69.7076	2363.15	64.486	127.816	96.3341	74.705	466.033	3.06276	1.45982	2.09804	NA	NA	NO	NA	homeotic protein deformed
LOC100642983	370.138	687.224	446.284	470.641	359.939	375.465	451.615	0.317196	0.27281	1.1627	0.244952	0.999948	NO	NA	protein bicaudal C homolog 1-B
LOC100642984	892.454	934.102	842.412	750.054	1050.92	941.089	901.838	-0.0396983	0.162699	-0.243999	0.807232	0.999948	NO	NA	anaphase-promoting complex subunit 10
LOC100642985	595.951	762	581.397	739.154	492.18	563.683	622.394	0.111371	0.21351	0.521618	0.601936	0.999948	NO	NA	tRNA-dihydrouridine(47) synthase [NAD(P)(+)]-like
LOC100642986	837.473	858.14	848.553	917.503	806.579	799.44	844.615	0.0119907	0.106728	0.112347	0.910548	0.999948	NO	NA	F-box-like/WD repeat-containing protein TBL1XR1
LOC100642987	4405.32	4383.28	4438.27	4959.07	4891.15	4561.85	4606.49	-0.123808	0.0723688	-1.71079	0.08712	0.999948	NO	NA	sodium- and chloride-dependent GABA transporter ine
LOC100642988	1032.85	719.271	919.181	872.916	1059.68	1042.96	941.142	-0.154936	0.18124	-0.854865	0.392626	0.999948	NO	NA	major facilitator superfamily domain-containing protein 12
LOC100642989	1208.59	1252.2	1165.87	1311.85	964.217	1269.01	1195.29	0.0331471	0.155614	0.213008	0.831321	0.999948	NO	NA	striatin-interacting protein 1
LOC100642991	9980.95	9917.86	9444.63	17742.7	4144.12	10391.8	10270.3	-0.137516	0.437746	-0.314146	0.75341	0.999948	NO	NA	protein PRRC2C
LOC100642992	1084.89	992.261	1067.6	1063.15	1108.72	1139.01	1075.94	-0.0736154	0.0925997	-0.794985	0.426622	0.999948	NO	NA	uncharacterized protein LOC100642992
LOC100642994	1069.18	1093.15	925.322	1001.72	1219.94	1094.38	1067.28	-0.103648	0.134635	-0.769845	0.441392	0.999948	NO	NA	palmitoyltransferase ZDHHC6
LOC100642995	2502.6	2845.04	2404.4	2683.15	2051.04	2530.27	2502.75	0.0937215	0.14862	0.630612	0.528294	0.999948	NO	NA	1-acyl-sn-glycerol-3-phosphate acyltransferase gamma
LOC100642996	813.91	917.486	915.086	776.806	1022.89	798.47	874.109	0.0256827	0.157434	0.163133	0.870414	0.999948	NO	NA	probable glucosamine 6-phosphate N-acetyltransferase
LOC100642997	394.683	379.813	314.241	589.54	187.414	386.137	375.305	-0.0946999	0.395846	-0.239234	0.810924	0.999948	NO	NA	tyrosine-protein phosphatase non-receptor type 4
LOC100642998	962.161	961.401	969.336	903.631	1055.3	991.539	973.894	-0.0289425	0.104353	-0.277351	0.78151	0.999948	NO	NA	negative elongation factor B
LOC100642999	662.713	531.738	627.459	571.705	542.098	545.249	580.16	0.136757	0.13279	1.02987	0.303069	0.999948	NO	NA	microprocessor complex subunit DGCR8
LOC100643000	21.5995	16.6168	13.3066	30.7155	18.3911	14.5529	19.1971	-0.300436	0.529432	-0.567468	0.570396	0.999948	NO	NA	uncharacterized protein LOC100643000
LOC100643001	485.99	430.85	446.284	475.595	359.939	486.067	447.454	0.0461765	0.171387	0.269429	0.7876	0.999948	NO	NA	uncharacterized protein LOC100643001
LOC100643003	1621.93	1788.68	1809.7	1440.66	2012.51	1802.62	1746.02	-0.0101526	0.158523	-0.064045	0.948934	0.999948	NO	NA	leucine-rich repeat-containing protein 58
LOC100643004	488.935	573.28	512.817	673.76	479.919	455.991	530.784	-0.0314721	0.200291	-0.157132	0.875141	0.999948	NO	NA	hillarin
LOC100643005	1612.11	1624.89	1813.8	1465.43	2474.91	1680.38	1778.59	-0.154468	0.220312	-0.701134	0.483219	0.999948	NO	NA	ragulator complex protein LAMTOR2
LOC100643006	873.8	904.43	806.586	819.411	870.51	896.46	861.866	-0.00154315	0.103763	-0.0148718	0.988134	0.999948	NO	NA	metallophosphoesterase 1
LOC100643007	187.523	7.12149	5.11793	21.7981	35.0306	25.2251	46.9694	1.28472	1.17747	1.09109	NA	NA	NO	NA	uncharacterized protein LOC100643007
LOC100643008	1673.96	1608.27	1500.58	1799.34	1329.41	1778.37	1614.99	-0.0366807	0.158084	-0.232033	0.816512	0.999948	NO	NA	tubulin-specific chaperone cofactor E-like protein
LOC100643009	4049.91	4078.24	4675.74	3533.28	6023.51	4146.61	4417.88	-0.0980393	0.220078	-0.445475	0.655977	0.999948	NO	NA	protein stunted
LOC100643010	56.9442	52.2243	45.0378	69.3577	60.4278	53.3607	56.2254	-0.247257	0.281041	-0.879788	0.378974	0.999948	NO	NA	protein ovo
LOC100643011	3492.25	3480.04	3106.59	3665.06	2686.85	3357.84	3298.1	0.0539612	0.151599	0.355947	0.72188	0.999948	NO	NA	DNA-directed RNA polymerase II subunit RPB1
LOC100643012	336.756	297.916	275.345	322.018	289.002	296.88	302.986	0.00465316	0.14973	0.0310771	0.975208	0.999948	NO	NA	serine/threonine-protein kinase fused
LOC100643013	1239.03	1265.25	1565.06	1538.75	1762.04	1455.29	1470.9	-0.225027	0.150446	-1.49574	0.134722	0.999948	NO	NA	transcription factor Sox-2
LOC100643014	703.949	739.448	727.77	957.136	901.162	1131.25	860.119	-0.461372	0.131352	-3.51248	0.000443946	0.430867	NO	NA	uncharacterized protein LOC100643014
LOC100643015	1155.58	943.598	1102.4	950.2	1268.98	992.509	1068.88	-0.00449812	0.168265	-0.0267324	0.978673	0.999948	NO	NA	putative peptidyl-tRNA hydrolase PTRHD1
LOC100643018	511.516	504.439	542.501	475.595	516.701	516.144	511.149	0.0470661	0.110187	0.427147	0.669273	0.999948	NO	NA	jmjC domain-containing protein 4
LOC100643019	3129.97	2826.05	3102.49	2855.55	3550.35	3207.46	3111.98	-0.0857661	0.121708	-0.704687	0.481005	0.999948	NO	NA	uncharacterized protein LOC100643019
LOC100643021	572.388	522.243	569.114	506.311	665.581	494.799	555.073	-0.00297694	0.167611	-0.017761	0.98583	0.999948	NO	NA	enoyl-CoA hydratase domain-containing protein 3, mitochondrial
LOC100643022	16353.8	15518.9	16244.3	15189.3	18905.1	16403.1	16435.8	-0.0696874	0.114251	-0.609949	0.541896	0.999948	NO	NA	protein croquemort
LOC100643023	213.05	280.112	242.59	217.981	169.898	167.844	215.246	0.403946	0.204374	1.97651	0.0480976	0.999948	NO	NA	titin
LOC100643024	8296.19	7005.17	7151.8	8178.26	6772.29	7654.84	7509.76	-0.00960133	0.12633	-0.0760019	0.939418	0.999948	NO	NA	SH3 and multiple ankyrin repeat domains protein 2
LOC100643026	93.2707	130.561	128.972	138.715	132.24	126.125	124.981	-0.173454	0.221559	-0.782878	0.433699	0.999948	NO	NA	cytochrome b-c1 complex subunit 8
LOC100643027	2663.62	2805.87	2579.44	2943.74	2038.78	2485.64	2586.18	0.108183	0.162306	0.666534	0.50507	0.999948	NO	NA	GON-4-like protein
LOC100643028	5416.58	7176.09	6041.21	4970.96	8112.21	6000.65	6286.28	-0.0345599	0.217878	-0.158621	0.873968	0.999948	NO	NA	60S ribosomal protein L21
LOC100643029	2305.26	2281.25	2636.76	1899.41	3390.96	2390.56	2484.03	-0.0887701	0.230597	-0.384958	0.700269	0.999948	NO	NA	multifunctional methyltransferase subunit TRM112-like protein
LOC100643030	813.91	735.888	845.482	670.788	1035.15	811.083	818.717	-0.0717804	0.194397	-0.369247	0.711943	0.999948	NO	NA	dynactin subunit 6
LOC100643031	231.704	258.748	292.746	665.834	96.3341	302.701	308.011	-0.442768	0.581689	-0.761177	0.446551	0.999948	NO	NA	protein jim lovell
LOC100643032	22.5813	27.2991	7.16511	29.7247	41.1609	25.2251	25.526	-0.760441	0.586449	-1.29669	0.194739	0.999948	NO	NA	protein obstructor-E
LOC100643033	9502.82	8386.74	8654.42	10918.9	6288.87	8937.43	8781.53	0.0219108	0.215259	0.101788	0.918925	0.999948	NO	NA	serine/arginine repetitive matrix protein 2
LOC100643034	2663.62	2064.05	2216.06	1670.53	2333.91	2029.65	2162.97	0.202597	0.178082	1.13766	0.255262	0.999948	NO	NA	short neuropeptide F
LOC100643035	4261.98	3779.14	4116.87	4456.72	3489.92	4090.34	4032.5	0.0146998	0.130423	0.112709	0.910261	0.999948	NO	NA	probable phosphorylase b kinase regulatory subunit alpha
LOC100643036	1391.21	1512.13	1305.07	1500.11	1174.4	1357.3	1373.37	0.061897	0.138391	0.447261	0.654687	0.999948	NO	NA	E3 ubiquitin-protein ligase listerin
LOC100643038	907.181	827.28	871.072	849.136	937.068	948.85	890.098	-0.0696006	0.104337	-0.667076	0.504724	0.999948	NO	NA	probable cysteine--tRNA ligase, mitochondrial
LOC100643039	1107.47	1203.53	1137.2	981.906	1317.15	1160.35	1151.27	-0.00538331	0.145633	-0.0369648	0.970513	0.999948	NO	NA	bifunctional arginine demethylase and lysyl-hydroxylase PSR
LOC100643040	437.882	462.897	567.067	408.219	655.072	436.588	494.621	-0.0318243	0.238026	-0.133701	0.893639	0.999948	NO	NA	succinate dehydrogenase assembly factor 4, mitochondrial
LOC100643041	794.274	839.149	696.039	729.246	845.989	814.963	786.61	-0.0381047	0.131289	-0.290236	0.771636	0.999948	NO	NA	uncharacterized protein LOC100643041
LOC100643042	1348.99	1270	1324.52	1242.49	1104.34	1243.79	1255.69	0.136051	0.0989462	1.375	0.169132	0.999948	NO	NA	uncharacterized protein LOC100643042
LOC100643044	1252.77	1240.33	1252.87	1248.44	925.683	1251.55	1195.27	0.129457	0.155753	0.831173	0.405876	0.999948	NO	NA	probable serine/threonine-protein kinase roco9
LOC100643045	825.692	848.645	801.468	757.98	875.765	870.265	829.969	-0.0170729	0.110623	-0.154335	0.877346	0.999948	NO	NA	rhythmically expressed gene 2 protein
LOC100643046	4678.26	4746.47	4387.09	5659.58	3194.79	4531.78	4533	0.0452505	0.218952	0.206669	0.836269	0.999948	NO	NA	ectopic P granules protein 5 homolog
LOC100643048	6290.38	5519.16	5699.33	6797.05	4963.83	5945.35	5869.18	-0.0160202	0.150215	-0.106648	0.915068	0.999948	NO	NA	protein sprint
LOC100643049	42.2173	43.9159	29.684	42.6054	22.7699	21.3443	33.7561	0.419238	0.444921	0.942275	0.346052	0.999948	NO	NA	uncharacterized protein LOC100643049
LOC100643050	1.96359	1.18692	2.04717	6.93577	3.50306	2.91058	3.09118	-1.34299	1.14433	-1.17361	0.240553	0.999948	NO	NA	sodium channel protein Nach
LOC100643051	403.519	422.542	480.062	378.495	502.689	427.856	435.86	-0.0040617	0.168085	-0.0241646	0.980721	0.999948	NO	NA	uncharacterized protein LOC100643051
LOC100643052	369.156	382.187	412.505	343.816	393.218	387.108	381.332	0.0494467	0.131554	0.375866	0.707017	0.999948	NO	NA	replication factor C subunit 5
LOC100643053	2579.18	2557.8	2562.04	2987.33	2518.7	2769.91	2662.49	-0.103985	0.0995844	-1.04419	0.296399	0.999948	NO	NA	flotillin-2
LOC100643054	2197.26	2288.37	2125.99	3664.07	1110.47	2313.91	2283.35	-0.10036	0.381283	-0.263217	0.792384	0.999948	NO	NA	atypical protein kinase C
LOC100643055	4423	4672.89	4189.54	4533.02	3408.48	4069	4215.99	0.145622	0.139691	1.04246	0.297197	0.999948	NO	NA	proteasome-associated protein ECM29 homolog
LOC100643056	1946.9	2296.68	1753.4	2158.01	1645.56	1748.29	1924.81	0.111145	0.169541	0.655564	0.512104	0.999948	NO	NA	amyloid beta A4 precursor protein-binding family B member 1-interacting protein
LOC100643057	2.94539	7.12149	3.07076	3.96329	2.62729	3.88078	3.93484	0.313652	0.977358	0.320918	0.748273	0.999948	NO	NA	uncharacterized protein LOC100643057
LOC100643058	2083.37	2041.49	1802.54	2786.2	1122.73	2003.45	1973.3	0.00381947	0.314033	0.0121626	0.990296	0.999948	NO	NA	cyclin-T
LOC100643059	1663.16	1688.98	1547.66	1719.08	1329.41	1659.03	1601.22	0.0580198	0.138631	0.41852	0.675567	0.999948	NO	NA	thioredoxin domain-containing protein 11
LOC100643060	27483.5	19045.2	19115.5	21942.8	17334	21351.1	21045.3	0.114724	0.19551	0.586796	0.557341	0.999948	NO	NA	uncharacterized protein LOC100643060
LOC100643061	2805.98	2821.3	2888.56	2725.76	3165.01	2907.67	2885.71	-0.0473194	0.0936913	-0.505056	0.613519	0.999948	NO	NA	WD40 repeat-containing protein SMU1
LOC100643062	44.1809	78.3364	49.1322	76.2934	33.2791	65.9732	57.8659	-0.0337161	0.442341	-0.076222	0.939243	0.999948	NO	NA	GATA-binding factor C
LOC100643063	1749.56	1823.1	1962.22	1640.8	2502.94	1883.15	1926.96	-0.123124	0.185819	-0.662602	0.507585	0.999948	NO	NA	D-aspartate oxidase
LOC100643064	467.336	499.691	474.944	547.925	260.978	457.932	451.468	0.187508	0.284527	0.659016	0.509885	0.999948	NO	NA	microspherule protein 1
LOC100643065	193.414	399.99	236.448	230.862	263.605	235.757	260.013	0.182014	0.303487	0.599742	0.548678	0.999948	NO	NA	pro-resilin
LOC100643066	40.2537	1.18692	3.07076	2.97247	7.88188	1.94039	9.55102	1.79739	1.3649	1.31686	0.187886	0.999948	NO	NA	bestrophin-4
LOC100643068	30.4357	28.486	27.6368	40.6238	24.5214	27.1654	29.8115	-0.0884201	0.392663	-0.225181	0.821839	0.999948	NO	NA	protein tilB homolog
LOC100643069	536.061	559.037	444.237	920.475	239.084	524.875	537.295	-0.129626	0.438396	-0.295682	0.767473	0.999948	NO	NA	uncharacterized protein LOC100643069
LOC100643070	16943.9	12492.3	13082.5	18942.6	9685.96	13509	14109.4	0.0130314	0.265631	0.0490582	0.960873	0.999948	NO	NA	ryanodine receptor
LOC100643071	226.795	282.486	250.779	266.532	257.475	279.416	260.58	-0.0821508	0.154566	-0.531492	0.595078	0.999948	NO	NA	uncharacterized protein LOC100643071
LOC100643072	1944.94	2024.88	2033.87	1877.61	2433.75	2000.54	2052.6	-0.0725881	0.133624	-0.543225	0.586975	0.999948	NO	NA	programmed cell death protein 10
LOC100643073	120.761	3.56075	5.11793	22.7889	35.0306	19.4039	34.4439	0.746988	1.1832	0.63133	NA	NA	NO	NA	uncharacterized protein LOC100643073
LOC100643074	177.705	208.897	125.901	87.1925	60.4278	20.3741	113.416	1.60879	0.5109	3.14893	0.00163868	0.860825	NO	NA	UPF0454 protein C12orf49 homolog
LOC100643075	1113.36	1026.68	994.926	1308.88	663.83	1026.47	1022.36	0.0643256	0.256604	0.250681	0.802061	0.999948	NO	NA	WD repeat-containing protein 20
LOC100643076	1011.25	918.673	1020.52	902.64	1019.39	936.238	968.118	0.0460086	0.1079	0.426399	0.669817	0.999948	NO	NA	peptidyl-prolyl cis-trans isomerase FKBP62
LOC100643077	971.979	1044.49	999.02	1181.06	923.056	976.986	1016.1	-0.0308872	0.136415	-0.226421	0.820874	0.999948	NO	NA	protein groucho
LOC100643078	154.142	113.944	178.104	102.055	187.414	120.304	142.66	0.122632	0.323128	0.379515	0.704306	0.999948	NO	NA	heart- and neural crest derivatives-expressed protein 1
LOC100643079	758.929	779.803	823.987	824.365	803.952	767.424	793.077	-0.0200191	0.0971402	-0.206085	0.836725	0.999948	NO	NA	regulator of microtubule dynamics protein 1
LOC100643080	4703.79	3767.27	4078.99	3473.83	4822.84	4112.65	4159.9	0.0162819	0.167706	0.0970856	0.922658	0.999948	NO	NA	adenylate kinase isoenzyme 1
LOC100643082	28.4721	23.7383	28.6604	28.7339	45.5398	29.1058	30.7084	-0.355479	0.396245	-0.897118	0.369656	0.999948	NO	NA	UPF0489 protein C5orf22 homolog
LOC100643083	789.365	821.345	857.766	818.42	824.97	817.874	821.623	0.00402421	0.0913469	0.0440541	0.964861	0.999948	NO	NA	uncharacterized protein LOC100643083
LOC100643084	928.78	949.532	953.983	795.631	1051.79	972.135	941.976	0.00593249	0.141683	0.0418715	0.966601	0.999948	NO	NA	U3 small nucleolar ribonucleoprotein protein MPP10
LOC100643085	1561.06	1558.42	1485.22	1610.09	1511.57	1567.83	1549.03	-0.0261903	0.0802632	-0.326306	0.744193	0.999948	NO	NA	conserved oligomeric Golgi complex subunit 7
LOC100643086	33967.2	32578.5	37057.9	34144.8	45366.4	36857.7	36662.1	-0.167638	0.143408	-1.16896	0.242419	0.999948	NO	NA	uncharacterized protein LOC100643086
LOC100643087	12570.9	14049.5	13453	11243.9	18365.7	13770	13908.8	-0.114416	0.198332	-0.576892	0.564012	0.999948	NO	NA	40S ribosomal protein S4
LOC100643088	1539.46	1500.26	1470.89	1459.48	1509.82	1514.47	1499.06	0.00860084	0.0761675	0.11292	0.910094	0.999948	NO	NA	neprilysin-1
LOC100643089	2996.45	2993.4	3020.6	2831.77	2832.22	2976.56	2941.83	0.0605604	0.0673242	0.899534	0.368368	0.999948	NO	NA	probable cytosolic oligopeptidase A
LOC100643091	4000.82	3914.45	3669.56	3809.72	3276.24	3769.21	3740	0.0940164	0.103745	0.906222	0.364819	0.999948	NO	NA	RNA-binding protein 33
LOC100643092	8926.5	7516.74	9397.55	8001.89	12667.9	8812.28	9220.48	-0.190199	0.209189	-0.909222	0.363233	0.999948	NO	NA	uncharacterized protein LOC100643092
LOC100643093	7.85438	11.8692	6.14152	11.8899	3.50306	4.85097	7.68483	0.354919	0.81494	0.435516	0.663188	0.999948	NO	NA	uncharacterized protein LOC100643093
LOC100643094	2704.85	2566.11	2454.56	4075.26	1208.56	2564.22	2595.59	-0.0225889	0.386287	-0.058477	0.953369	0.999948	NO	NA	tyrosine-protein phosphatase Lar
LOC100643095	308.284	308.598	325.501	210.055	281.12	289.118	287.113	0.271519	0.180093	1.50767	0.13164	0.999948	NO	NA	uncharacterized protein LOC100643095
LOC100643096	1736.8	1610.64	1660.26	1777.54	1452.89	1609.55	1641.28	0.0497219	0.115829	0.429269	0.667727	0.999948	NO	NA	vacuolar protein sorting-associated protein 11 homolog
LOC100643097	815.874	737.074	773.831	634.127	914.298	793.619	778.137	-0.00972073	0.171385	-0.0567187	0.954769	0.999948	NO	NA	ribose-5-phosphate isomerase
LOC100643098	556.679	623.131	575.256	569.724	556.111	561.743	573.774	0.0554531	0.106054	0.522876	0.601061	0.999948	NO	NA	protein FRA10AC1
LOC100643099	1054.45	1648.63	1127.99	1196.92	1304.89	1129.31	1243.7	0.0765608	0.205754	0.372099	0.709819	0.999948	NO	NA	signal recognition particle subunit SRP72
LOC100643100	413.337	379.813	437.071	386.421	438.758	364.793	403.366	0.0480755	0.142103	0.338315	0.735126	0.999948	NO	NA	centrosomal protein of 131 kDa
LOC100643101	1449.13	1306.79	1309.17	1283.12	1191.04	1252.52	1298.63	0.126124	0.0964273	1.30797	0.190884	0.999948	NO	NA	gustatory receptor for sugar taste 43a
LOC100643102	1795.71	1880.07	1733.96	1860.77	1548.35	1907.4	1787.71	0.0252273	0.122631	0.205716	0.837012	0.999948	NO	NA	sentrin-specific protease 1
LOC100643103	14.727	24.9252	19.4481	18.8256	11.3849	18.4337	17.9574	0.278786	0.504888	0.552174	0.580829	0.999948	NO	NA	homeotic protein proboscipedia
LOC100643104	2183.52	2418.93	2071.74	2166.93	1949.45	2330.41	2186.83	0.0498955	0.121148	0.411855	0.680446	0.999948	NO	NA	cysteine-rich secretory protein 2
LOC100643105	755.002	923.42	801.468	739.154	852.119	815.934	814.516	0.0415393	0.13332	0.311576	0.755363	0.999948	NO	NA	protein-S-isoprenylcysteine O-methyltransferase
LOC100643106	3.92719	4.74766	0	2.97247	0.875765	0	2.08718	1.17423	1.90678	0.61582	0.538013	0.999948	NO	NA	transmembrane protein 26
LOC100643107	1302.85	1258.13	1407.43	1367.34	1432.75	1399.02	1361.25	-0.0812438	0.0910406	-0.892392	0.372183	0.999948	NO	NA	glycerol kinase
LOC100643109	40.2537	32.0467	31.7312	35.6697	54.2974	47.5395	40.2564	-0.402443	0.346024	-1.16305	0.24481	0.999948	NO	NA	endocuticle structural glycoprotein SgAbd-4
LOC100643110	273.921	257.561	238.496	274.458	193.544	244.489	247.078	0.113675	0.19317	0.58847	0.556217	0.999948	NO	NA	sodium channel and clathrin linker 1
LOC100643111	579.26	564.972	662.261	495.412	863.504	625.775	631.864	-0.136182	0.234151	-0.581599	0.560837	0.999948	NO	NA	coiled-coil-helix-coiled-coil-helix domain-containing protein 1
LOC100643112	10277.5	9689.98	10083.4	10608.7	10041.5	9937.7	10106.5	-0.0254458	0.0703786	-0.361557	0.717683	0.999948	NO	NA	neuropathy target esterase sws
LOC100643113	768.747	772.682	784.067	857.062	751.406	838.248	795.369	-0.0726456	0.104299	-0.696513	0.486107	0.999948	NO	NA	sarcosine dehydrogenase, mitochondrial
LOC100643114	1522.77	1470.59	1625.46	1358.42	1779.55	1525.15	1546.99	-0.0139843	0.13893	-0.100657	0.919822	0.999948	NO	NA	GTPase Era, mitochondrial
LOC100643116	105.052	108.009	116.689	96.1099	147.128	99.93	112.153	-0.060164	0.258164	-0.233046	0.815726	0.999948	NO	NA	tubulin beta chain
LOC100643117	2112.83	2093.72	2172.05	2143.15	2132.49	2158.68	2135.49	-0.0123633	0.0676631	-0.182719	0.855019	0.999948	NO	NA	splicing factor 3B subunit 2
LOC100643118	2416.2	2404.69	2215.04	2577.13	1910.92	2260.55	2297.42	0.0603603	0.144079	0.418939	0.67526	0.999948	NO	NA	FACT complex subunit spt16
LOC100643119	977.87	923.42	914.063	970.016	745.276	943.999	912.441	0.0830363	0.144636	0.574104	0.565897	0.999948	NO	NA	coiled-coil domain-containing protein 102A
LOC100643120	1773.13	1729.34	1671.52	1814.2	1365.32	1698.81	1675.38	0.0852633	0.141308	0.603388	0.54625	0.999948	NO	NA	RILP-like protein homolog
LOC100643122	740.275	822.532	742.1	806.53	743.524	753.841	768.134	-4.22091e-05	0.105927	-0.000398475	0.999682	0.999948	NO	NA	protein AATF
LOC100643125	1677.89	1729.34	1697.11	1578.38	1882.02	1691.05	1709.3	-0.0137496	0.105198	-0.130703	0.89601	0.999948	NO	NA	upstream stimulatory factor 2
LOC100643126	521.334	1049.23	535.336	566.751	653.32	680.106	667.68	0.147303	0.303737	0.484967	0.6277	0.999948	NO	NA	probable hydroxyacid-oxoacid transhydrogenase, mitochondrial
LOC100643127	1973.41	1889.57	1856.79	1572.44	2114.97	1908.37	1885.92	0.0313858	0.142207	0.220705	0.825322	0.999948	NO	NA	ras-related protein Rab-10
LOC100643128	883.618	936.476	933.511	831.301	935.317	942.059	910.38	0.023069	0.104501	0.220753	0.825284	0.999948	NO	NA	queuine tRNA-ribosyltransferase catalytic subunit
LOC100643129	17.6724	18.9906	27.6368	26.7522	11.3849	12.6125	19.1749	0.347831	0.561357	0.619624	0.535505	0.999948	NO	NA	fork head domain-containing protein FD4
LOC100643130	1800.62	1718.65	1884.42	1722.05	2044.91	1800.68	1828.56	-0.0432248	0.111022	-0.389334	0.697029	0.999948	NO	NA	dehydrogenase/reductase SDR family member 7
LOC100643131	402.537	413.047	392.034	392.366	526.335	412.333	423.108	-0.141752	0.165406	-0.856993	0.391449	0.999948	NO	NA	protein Peter pan
LOC100643132	5267.34	6479.37	5260.21	5556.54	5358.8	5383.61	5550.98	0.0611441	0.12027	0.508389	0.611181	0.999948	NO	NA	transmembrane 9 superfamily member 3
LOC100643133	3629.7	3875.28	3588.69	5032.39	2983.73	3904.06	3835.64	-0.103591	0.205784	-0.503397	0.614685	0.999948	NO	NA	myelin regulatory factor-like protein
LOC100643134	600.86	601.766	565.02	574.678	627.923	581.147	591.899	-0.0139462	0.106099	-0.131445	0.895423	0.999948	NO	NA	U11/U12 small nuclear ribonucleoprotein 48 kDa protein
LOC100643135	2804.99	2891.33	3003.2	2697.02	3524.08	2967.83	2981.41	-0.0791769	0.133114	-0.594807	0.551973	0.999948	NO	NA	protein l(2)37Cc
LOC100643136	1696.55	1648.63	1911.04	1484.25	2339.17	1777.4	1809.5	-0.0917943	0.196715	-0.466635	0.640761	0.999948	NO	NA	protein CutA homolog
LOC100643137	11748.2	11484.6	11955.5	12080.1	11941.1	11532.7	11790.4	-0.0148643	0.0610534	-0.243465	0.807646	0.999948	NO	NA	protein hu-li tai shao
LOC100643139	940.562	963.775	948.865	850.127	940.571	959.522	933.904	0.052547	0.0984678	0.533646	0.593586	0.999948	NO	NA	gastrula zinc finger protein XlCGF58.1-like
LOC100643141	1478.59	2110.34	1453.49	1558.57	1574.63	1626.05	1633.61	0.0828192	0.180373	0.459156	0.646122	0.999948	NO	NA	sodium-dependent phosphate transport protein 1, chloroplastic
LOC100643142	301.412	329.962	291.722	249.688	364.318	302.701	306.634	0.00799176	0.192723	0.0414677	0.966923	0.999948	NO	NA	uncharacterized protein LOC100643142
LOC100643143	32807.7	32640.2	35032.2	34037.8	46016.2	35376.2	35985.1	-0.200123	0.148672	-1.34607	0.178281	0.999948	NO	NA	protein borderless
LOC100643144	1529.64	1399.37	1581.44	1321.76	1963.46	1478.58	1545.71	-0.0790087	0.181439	-0.435457	0.663231	0.999948	NO	NA	E3 ubiquitin-protein ligase RNF146-B
LOC100643145	125.67	106.822	149.444	158.532	136.619	138.738	135.971	-0.180452	0.214299	-0.842057	0.399756	0.999948	NO	NA	A disintegrin and metalloproteinase with thrombospondin motifs 7
LOC100643146	3530.54	3265.2	3224.3	3933.57	2563.36	3163.8	3280.13	0.0528726	0.180327	0.293204	0.769366	0.999948	NO	NA	AT-rich interactive domain-containing protein 2
LOC100643147	1643.53	1598.78	1674.59	1512	1927.56	1660.97	1669.57	-0.053164	0.126483	-0.420326	0.674247	0.999948	NO	NA	cyclin-dependent kinase 10
LOC100643148	8414.98	9492.95	8928.75	8673.67	9055.41	8167.1	8788.81	0.0513156	0.0919453	0.558111	0.576769	0.999948	NO	NA	zinc transporter ZIP13 homolog
LOC100643149	368.174	403.551	443.213	268.513	544.726	492.859	420.173	-0.105031	0.288077	-0.364592	0.715416	0.999948	NO	NA	uncharacterized protein LOC100643149
LOC100643151	19.6359	192.28	8.18869	43.5962	13.1365	7.76156	47.4332	1.77018	1.12417	1.57466	0.115334	0.999948	NO	NA	endocuticle structural glycoprotein SgAbd-8
LOC100643152	54.9806	54.5981	48.1086	52.5137	88.4522	54.3309	58.8307	-0.312655	0.335159	-0.932857	0.350894	0.999948	NO	NA	protein obstructor-E
LOC100643153	2827.58	3040.88	2663.37	4083.18	1217.31	2862.07	2782.4	0.0639145	0.386321	0.165444	0.868595	0.999948	NO	NA	contactin-2
LOC100643154	3362.66	4003.47	3338.94	3647.22	3177.27	3408.29	3489.64	0.0649188	0.12247	0.530078	0.596058	0.999948	NO	NA	ER membrane protein complex subunit 1
LOC100643155	1951.81	2041.49	2076.86	1914.27	2699.11	2043.23	2121.13	-0.133352	0.163202	-0.817096	0.413874	0.999948	NO	NA	alcohol dehydrogenase class-3
LOC100643156	46.1445	64.0934	55.2737	71.3393	65.6824	80.5261	63.8432	-0.398328	0.272671	-1.46083	0.144061	0.999948	NO	NA	glutamyl aminopeptidase
LOC100643157	1618.98	1401.75	1397.2	1822.12	951.956	1762.84	1492.48	-0.0380206	0.264656	-0.14366	0.885769	0.999948	NO	NA	very low-density lipoprotein receptor
LOC100643158	1059.36	1526.37	1122.87	1029.47	1236.58	1114.75	1181.57	0.132624	0.184923	0.717188	0.473258	0.999948	NO	NA	gibberellin 20 oxidase 1
LOC100643159	1339.17	1207.09	1302	1217.72	1360.94	1275.81	1283.79	-0.00208319	0.100091	-0.0208128	0.983395	0.999948	NO	NA	protein O-mannosyl-transferase 2
LOC100643160	36.3265	22.5514	28.6604	14.8624	38.5336	19.4039	26.723	0.263602	0.526202	0.500953	0.616404	0.999948	NO	NA	succinate dehydrogenase assembly factor 4, mitochondrial
LOC100643161	1097.65	1065.85	1047.13	1101.8	860.001	1010.94	1030.56	0.111705	0.131352	0.850426	0.395088	0.999948	NO	NA	uncharacterized protein LOC100643161
LOC100643162	7243.7	5715	6417.89	8090.08	4909.54	6457.62	6472.3	-0.00587229	0.211429	-0.0277743	0.977842	0.999948	NO	NA	glucose transporter type 1
LOC100643163	343.629	265.869	284.557	306.165	276.742	287.178	294.023	0.0416715	0.163392	0.255039	0.798693	0.999948	NO	NA	SET and MYND domain-containing protein 4
LOC100643164	845.327	835.588	836.27	885.796	836.355	862.503	850.307	-0.0377098	0.0871257	-0.432821	0.665145	0.999948	NO	NA	protein fem-1 homolog B
LOC100643165	5966.38	4509.09	4745.35	4891.7	4899.03	4830.6	4973.69	0.0581451	0.138076	0.421109	0.673675	0.999948	NO	NA	cell adhesion molecule 2
LOC100643166	12681.9	12398.5	11681.2	13947.8	10601.1	12543.6	12309	-0.0128854	0.132546	-0.0972147	0.922556	0.999948	NO	NA	kinesin light chain
LOC100643169	1825.16	1929.92	1738.05	2046.05	1389.84	1679.41	1768.07	0.10299	0.171179	0.601647	0.547409	0.999948	NO	NA	bifunctional heparan sulfate N-deacetylase/N-sulfotransferase
LOC100643170	2997.43	2840.29	2920.29	3019.04	2622.92	2906.7	2884.44	0.0352802	0.0939734	0.375427	0.707343	0.999948	NO	NA	trimethylguanosine synthase
LOC100643171	55.9624	26.1121	40.9435	41.6146	56.9247	38.8078	43.3942	-0.154207	0.409891	-0.376214	0.706757	0.999948	NO	NA	glucose dehydrogenase [FAD, quinone]
LOC100643173	433.954	454.589	583.444	678.714	475.54	549.13	529.229	-0.209876	0.206536	-1.01617	0.309547	0.999948	NO	NA	bone morphogenetic protein 1
LOC100643175	498.753	506.813	529.194	454.788	531.589	556.892	513.005	-0.00836093	0.131869	-0.0634033	0.949445	0.999948	NO	NA	telomerase Cajal body protein 1
LOC100643176	1354.88	1318.66	1234.45	1536.77	958.087	1408.72	1301.93	0.00198498	0.202367	0.00980882	0.992174	0.999948	NO	NA	zinc transporter foi
LOC100643177	2712.71	2587.48	2728.88	2364.11	2902.28	2592.36	2647.97	0.0308034	0.112668	0.2734	0.784546	0.999948	NO	NA	5'-AMP-activated protein kinase catalytic subunit alpha-2
LOC100643178	2456.46	2466.41	2747.31	2572.18	3502.18	2682.59	2737.85	-0.191322	0.158314	-1.20849	0.226857	0.999948	NO	NA	epsilon-sarcoglycan
LOC100643179	1104.52	1076.53	1113.66	1073.06	1145.5	1113.78	1104.51	-0.0164083	0.083704	-0.196028	0.844588	0.999948	NO	NA	inhibitor of growth protein 3
LOC100643181	5571.7	5983.24	6388.2	4979.88	7715.49	6290.74	6154.88	-0.0815992	0.184415	-0.442475	0.658146	0.999948	NO	NA	uncharacterized protein LOC100643181
LOC100643183	335.775	338.271	342.901	321.027	326.66	350.24	335.812	0.0273684	0.121259	0.225701	0.821434	0.999948	NO	NA	Bardet-Biedl syndrome 7 protein homolog
LOC100643185	2675.4	2644.45	2616.29	2120.36	2565.99	2291.6	2485.68	0.185352	0.106659	1.7378	0.0822468	0.999948	NO	NA	diuretic hormone 44
LOC100643186	151.197	150.738	159.68	121.871	164.644	144.559	148.781	0.0969877	0.196887	0.492605	0.622292	0.999948	NO	NA	uncharacterized protein LOC100643186
LOC100643187	1826.14	1870.58	1960.17	1632.88	2406.6	1925.84	1937.03	-0.0768639	0.169984	-0.452183	0.651137	0.999948	NO	NA	methylmalonic aciduria and homocystinuria type D homolog, mitochondrial
LOC100643188	872.818	579.215	959.101	1062.16	816.213	900.341	864.975	-0.203741	0.2295	-0.887761	0.374669	0.999948	NO	NA	glycine receptor subunit alpha-3
LOC100643189	0	1.18692	2.04717	3.96329	0.875765	1.94039	1.66892	-1.07037	1.65532	-0.646624	0.517875	0.999948	NO	NA	protamine
LOC100643190	3952.72	3800.5	4241.74	3284.58	5221.31	3982.65	4080.58	-0.0582653	0.192119	-0.303277	0.761679	0.999948	NO	NA	ATP synthase subunit O, mitochondrial
LOC100643191	1085.87	980.392	1083.98	981.906	1461.65	1073.04	1111.14	-0.158934	0.186097	-0.854039	0.393084	0.999948	NO	NA	actin-related protein 2/3 complex subunit 5
LOC100643192	141.379	166.168	154.562	160.513	180.408	146.499	158.255	-0.0802568	0.185042	-0.433722	0.66449	0.999948	NO	NA	MORN repeat-containing protein 3
LOC100643193	122.725	78.3364	175.033	219.963	323.157	270.684	198.316	-1.11133	0.334117	-3.32616	0.000880525	0.539864	NO	NA	UPF0454 protein C12orf49 homolog
LOC100643194	7993.79	6808.15	7179.44	7211.21	7312.64	7086.3	7265.25	0.024713	0.0949152	0.26037	0.794579	0.999948	NO	NA	regulator of G-protein signaling 17
LOC100643195	300.43	300.29	286.604	294.275	330.163	310.462	303.704	-0.0764646	0.129937	-0.588476	0.556213	0.999948	NO	NA	GATA zinc finger domain-containing protein 4
LOC100643197	2505.55	2379.77	2233.47	2526.6	1781.31	2359.51	2297.7	0.09476	0.164549	0.575875	0.564699	0.999948	NO	NA	palmitoyltransferase Hip14
LOC100643198	1439.31	1165.55	1291.77	1469.39	1579.88	1372.83	1386.45	-0.182034	0.128108	-1.42094	0.155334	0.999948	NO	NA	protein groucho-1
LOC100643199	919.944	968.523	936.582	1200.88	602.526	947.88	929.389	0.038534	0.258384	0.149135	0.881448	0.999948	NO	NA	phospholipase DDHD1
LOC100643200	245.449	251.626	206.764	273.467	208.432	236.727	237.078	-0.029539	0.185518	-0.159224	0.873492	0.999948	NO	NA	growth hormone secretagogue receptor type 1
LOC100643201	415.3	772.682	442.189	370.568	569.247	382.257	492.041	0.300756	0.312732	0.961705	0.336198	0.999948	NO	NA	signal peptidase complex subunit 1
LOC100643203	54.9806	60.5327	70.6275	59.4494	39.4094	40.7482	54.2913	0.417766	0.316117	1.32155	0.186317	0.999948	NO	NA	G-protein coupled receptor 39
LOC100643204	1396.12	1575.04	1418.69	1462.46	1285.62	1496.04	1438.99	0.048545	0.114742	0.42308	0.672237	0.999948	NO	NA	hydroxysteroid dehydrogenase-like protein 2
LOC100643205	3677.81	3343.54	3107.61	4535.99	2189.41	3470.39	3387.46	-0.00936056	0.266451	-0.0351305	0.971976	0.999948	NO	NA	uncharacterized protein LOC100643205
LOC100643206	583.188	560.224	554.784	654.934	437.007	610.252	566.732	-0.00247271	0.189219	-0.0130679	0.989574	0.999948	NO	NA	uncharacterized protein LOC100643206
LOC100643207	1036.78	1019.56	1149.49	1050.27	1169.15	1009	1072.37	-0.0102518	0.115477	-0.0887777	0.929259	0.999948	NO	NA	methylthioribose-1-phosphate isomerase
LOC100643208	585.151	538.86	625.411	502.348	719.879	562.713	589.06	-0.0293565	0.181049	-0.162147	0.87119	0.999948	NO	NA	N-alpha-acetyltransferase 38-B, NatC auxiliary subunit
LOC100643209	23672.1	20863.6	21238.4	28365.3	16049.3	21870.1	22009.8	-0.0111293	0.219539	-0.0506939	0.959569	0.999948	NO	NA	uncharacterized protein LOC100643209
LOC100643210	428.064	331.149	556.831	556.843	548.229	488.978	485.016	-0.275348	0.221286	-1.24431	0.213385	0.999948	NO	NA	protein apterous
LOC100643211	3622.83	3736.41	3419.8	3571.92	3430.37	3455.83	3539.53	0.0434766	0.0762476	0.570203	0.56854	0.999948	NO	NA	transmembrane protein 184B
LOC100643212	1301.86	1184.54	1169.96	1393.1	1042.16	1233.12	1220.79	-0.00412098	0.147486	-0.0279414	0.977709	0.999948	NO	NA	dynein heavy chain 3, axonemal
LOC100643213	2421.11	2759.58	2474.01	2947.7	2412.73	2572.96	2598.01	-0.0516784	0.1237	-0.417771	0.676115	0.999948	NO	NA	nostrin
LOC100643214	1239.03	1366.14	1275.39	1358.42	1475.66	1288.42	1333.84	-0.0880955	0.104196	-0.845482	0.397842	0.999948	NO	NA	4-coumarate--CoA ligase 1
LOC100643216	1016.16	1019.56	1226.26	856.072	1548.35	1085.65	1125.34	-0.0977902	0.24311	-0.402247	0.687502	0.999948	NO	NA	mitochondrial import receptor subunit TOM7 homolog
LOC100643217	222.868	238.57	169.915	288.33	131.365	172.695	203.957	0.0925834	0.339514	0.272694	0.785088	0.999948	NO	NA	forkhead box protein O
LOC100643218	7293.77	5247.35	6098.53	5586.26	6558.6	6028.79	6135.55	0.0366257	0.157493	0.232555	0.816107	0.999948	NO	NA	acid sphingomyelinase-like phosphodiesterase 3a
LOC100643219	2520.27	2473.53	2371.65	2490.93	2045.79	2345.93	2374.68	0.0980879	0.111952	0.876156	0.380945	0.999948	NO	NA	putative pre-mRNA-splicing factor ATP-dependent RNA helicase PRP1
LOC100643220	5293.85	5285.33	5289.9	5592.21	5112.71	5547.57	5353.6	-0.034305	0.0743127	-0.46163	0.644346	0.999948	NO	NA	uncharacterized protein LOC100643220
LOC100643222	1164.41	1146.56	1326.57	1080	1461.65	1235.06	1235.71	-0.0543987	0.156684	-0.347187	0.728451	0.999948	NO	NA	protein OPI10 homolog
LOC100643223	2495.73	2488.96	2447.4	2333.39	2319.03	2531.24	2435.96	0.0491404	0.0792636	0.619961	0.535283	0.999948	NO	NA	exostosin-2
LOC100643224	89.3436	81.8972	101.335	89.1741	85.8249	111.572	93.1912	-0.0692551	0.237028	-0.292181	0.770148	0.999948	NO	NA	homeotic protein Sex combs reduced
LOC100643225	1360.77	1316.29	1409.48	1440.66	1324.16	1348.57	1366.65	-0.00883903	0.0882289	-0.100183	0.920199	0.999948	NO	NA	WD repeat-containing protein 19
LOC100643226	1010.27	992.261	948.865	910.567	963.341	999.3	970.767	0.0385914	0.093744	0.411668	0.680583	0.999948	NO	NA	transmembrane protein 68
LOC100643227	1228.23	1208.28	1105.47	1316.8	938.82	1160.35	1159.66	0.0526613	0.161059	0.326969	0.743691	0.999948	NO	NA	phosphatidylinositol 3,4,5-trisphosphate 3-phosphatase and dual-specificity protein phosphatase PTEN
LOC100643228	202.25	192.28	190.387	469.65	76.1915	201.8	222.093	-0.353376	0.567798	-0.622363	0.533703	0.999948	NO	NA	B-box type zinc finger protein ncl-1
LOC100643229	100.143	106.822	107.477	110.972	135.744	105.751	111.152	-0.167475	0.211394	-0.792239	0.428221	0.999948	NO	NA	uncharacterized protein LOC100643229
LOC100643230	565.515	542.42	559.902	696.549	407.231	611.223	563.807	-0.0393816	0.22428	-0.175591	0.860615	0.999948	NO	NA	PCTP-like protein
LOC100643231	1520.8	1502.63	1430.97	2402.75	757.537	1518.35	1522.18	-0.0706744	0.374029	-0.188954	0.850129	0.999948	NO	NA	probable nuclear hormone receptor HR3
LOC100643232	0.981797	0	2.04717	3.96329	0.875765	1.94039	1.63474	-1.12098	1.6498	-0.679465	0.496843	0.999948	NO	NA	sodium channel protein Nach
LOC100643234	2031.34	2226.65	2400.31	1830.05	3113.34	2179.06	2296.79	-0.0974427	0.220448	-0.442022	0.658473	0.999948	NO	NA	RING-box protein 1A
LOC100643235	867.909	803.542	783.044	872.916	758.412	824.665	818.415	9.84801405726454e-06	0.112555	8.74947582290807e-05	0.99993	0.999948	NO	NA	protein wntless
LOC100643236	190.469	180.411	136.137	573.687	50.7944	216.353	224.642	-0.729348	0.696525	-1.04713	0.295042	0.999948	NO	NA	E3 ubiquitin-protein ligase HERC2
LOC100643237	2136.39	2028.44	2018.51	2318.53	1566.74	2023.83	2015.41	0.0657647	0.170059	0.386716	0.698966	0.999948	NO	NA	active breakpoint cluster region-related protein
LOC100643238	3981.19	3953.62	4160.88	3593.72	5051.41	4135.94	4146.13	-0.0796375	0.1526	-0.52187	0.601761	0.999948	NO	NA	proteasome subunit beta type-5
LOC100643239	3427.45	3142.95	3387.05	3208.29	3184.28	3343.29	3282.22	0.0328419	0.0788845	0.416328	0.67717	0.999948	NO	NA	GPI ethanolamine phosphate transferase 1
LOC100643240	2035.27	1825.48	1805.61	1965.79	2179.78	1895.76	1951.28	-0.0924227	0.109276	-0.845776	0.397678	0.999948	NO	NA	zinc finger protein 267
LOC100643241	441.809	456.962	429.906	466.678	348.554	430.766	429.113	0.0935157	0.158783	0.588953	0.555893	0.999948	NO	NA	uncharacterized protein MAL13P1.304
LOC100643242	1385.32	1342.4	1374.68	1251.41	1200.67	1247.67	1300.36	0.149571	0.0777844	1.9229	0.0544929	0.999948	NO	NA	putative RNA polymerase II subunit B1 CTD phosphatase RPAP2
LOC100643243	53.0171	53.4112	116.689	110.972	20.1426	57.2415	68.5789	0.247059	0.651171	0.379407	0.704385	0.999948	NO	NA	dipeptidase 1
LOC100643244	317.121	357.262	350.067	317.064	321.406	280.386	323.884	0.155429	0.139086	1.1175	0.263779	0.999948	NO	NA	uncharacterized protein LOC100643244
LOC100643245	687.258	741.822	728.794	646.017	785.561	702.421	715.312	0.0149133	0.124141	0.120132	0.904379	0.999948	NO	NA	RAB6A-GEF complex partner protein 2
LOC100643247	568.461	964.962	614.152	521.173	761.915	559.802	665.078	0.219508	0.269107	0.815691	0.414677	0.999948	NO	NA	riboflavin kinase
LOC100643248	566.497	548.355	648.954	548.916	618.29	610.252	590.211	-0.0108815	0.129492	-0.0840328	0.93303	0.999948	NO	NA	MIEF1 upstream open reading frame protein
LOC100643249	8.83618	2.37383	10.2359	9.90824	10.5092	9.70195	8.59421	-0.472542	0.744317	-0.634867	0.525515	0.999948	NO	NA	feline leukemia virus subgroup C receptor-related protein 2
LOC100643250	2708.78	3042.06	2664.4	2793.13	2526.58	2728.19	2743.86	0.0641953	0.10153	0.632279	0.527205	0.999948	NO	NA	transmembrane 9 superfamily member 4
LOC100643251	12910.6	13483.4	12706.8	15864.1	10635.3	13188.8	13131.5	-0.0214823	0.167674	-0.128119	0.898054	0.999948	NO	NA	kinesin heavy chain
LOC100643252	762.856	929.355	755.407	846.163	927.435	828.546	841.627	-0.0897281	0.136073	-0.659409	0.509633	0.999948	NO	NA	phospholipid scramblase 2
LOC100643253	4033.22	4855.67	3962.3	4384.39	3672.96	4095.19	4167.29	0.0805314	0.134316	0.599567	0.548795	0.999948	NO	NA	LMBR1 domain-containing protein 2 homolog
LOC100643254	9.81797	11.8692	8.18869	7.92659	10.5092	8.73175	9.50722	0.128058	0.613397	0.208768	0.834629	0.999948	NO	NA	uncharacterized protein LOC100643254
LOC100643255	3509.93	3775.58	3879.39	3012.1	4236.95	3411.2	3637.53	0.066531	0.15725	0.42309	0.672229	0.999948	NO	NA	probable pyruvate dehydrogenase E1 component subunit alpha, mitochondrial
LOC100643256	747.148	639.747	612.105	1091.89	324.033	709.212	687.355	-0.0878363	0.400632	-0.219244	0.82646	0.999948	NO	NA	broad-complex core protein isoforms 1/2/3/4/5
LOC100643257	124.688	106.822	112.595	124.844	128.737	122.245	119.988	-0.125293	0.187477	-0.668311	0.503935	0.999948	NO	NA	zinc finger protein 845
LOC100643258	47.1263	97.3271	55.2737	49.5412	44.664	39.778	55.6184	0.570165	0.386051	1.47692	0.139698	0.999948	NO	NA	vitellogenin-like precursor
LOC100643259	762.856	753.691	684.779	644.035	676.09	786.828	718.047	0.0631748	0.131798	0.479332	0.631703	0.999948	NO	NA	Fanconi anemia group I protein
LOC100643261	1079.98	994.635	1061.46	930.383	1143.75	1076.92	1047.85	-0.00693893	0.123331	-0.0562628	0.955132	0.999948	NO	NA	m7GpppX diphosphatase
LOC100643262	12.7634	11.8692	13.3066	17.8348	11.3849	10.6721	12.9718	-0.0671079	0.547797	-0.122505	0.902499	0.999948	NO	NA	abscisic acid and environmental stress-inducible protein
LOC100643263	407.446	479.514	418.647	558.825	360.815	422.035	441.213	-0.0391805	0.208692	-0.187743	0.851078	0.999948	NO	NA	TGF-beta receptor type-1
LOC100643264	222.868	198.215	209.835	206.091	175.153	207.622	203.297	0.102328	0.164067	0.623698	0.532826	0.999948	NO	NA	uncharacterized protein LOC100643264
LOC100643265	1318.55	1347.15	1368.54	2434.45	761.915	1410.66	1440.21	-0.191365	0.378132	-0.506079	0.612801	0.999948	NO	NA	protein turtle
LOC100643266	2966.99	2714.48	2737.07	2960.58	2489.8	2786.4	2775.89	0.0318609	0.108465	0.293743	0.768954	0.999948	NO	NA	chromatin-remodeling complex ATPase chain Iswi
LOC100643267	2.94539	7.12149	3.07076	4.95412	4.37882	5.82117	4.71529	-0.22475	0.89666	-0.250652	0.802083	0.999948	NO	NA	serine proteinase stubble-like
LOC100643268	389.774	446.28	465.732	479.559	486.925	461.813	455.014	-0.134806	0.127733	-1.05537	0.291255	0.999948	NO	NA	zwei Ig domain protein zig-8
LOC100643269	581.224	662.299	647.93	650.971	493.056	654.881	615.06	0.0726915	0.164918	0.440773	0.659377	0.999948	NO	NA	cGMP-dependent 3',5'-cyclic phosphodiesterase
LOC100643270	572.388	566.159	584.468	585.577	571.874	543.309	570.629	0.0189764	0.100815	0.18823	0.850697	0.999948	NO	NA	phosphorylated adapter RNA export protein
LOC100643271	1580.69	2138.82	1625.46	1345.54	1781.31	1663.88	1689.28	0.157353	0.184744	0.851734	0.394362	0.999948	NO	NA	nucleotide exchange factor SIL1
LOC100643272	1842.83	1876.51	2151.58	1714.12	2530.96	1881.21	1999.54	-0.0616333	0.184398	-0.33424	0.738198	0.999948	NO	NA	HIG1 domain family member 1C
LOC100643273	2420.13	2568.48	2267.24	2432.47	2169.27	2281.9	2356.58	0.075884	0.0994544	0.763003	0.445462	0.999948	NO	NA	SEC23-interacting protein
LOC100643274	258.213	193.467	160.703	388.403	67.4339	213.443	213.61	-0.127203	0.562233	-0.226246	0.82101	0.999948	NO	NA	neuronal acetylcholine receptor subunit alpha-7
LOC100643275	10.7998	13.0561	10.2359	19.8165	12.2607	5.82117	11.9983	-0.154289	0.668144	-0.230922	0.817375	0.999948	NO	NA	protein obstructor-E
LOC100643276	599.878	649.243	691.945	558.825	747.903	664.583	652.063	-0.0231223	0.157485	-0.146822	0.883273	0.999948	NO	NA	exosome complex component RRP40
LOC100643279	724.566	721.645	795.327	648.99	869.634	699.51	743.279	0.0145873	0.156517	0.0931991	0.925745	0.999948	NO	NA	phosphatidylinositol-glycan biosynthesis class F protein
LOC100643280	1245.9	1262.88	1157.68	1347.52	1047.41	1219.53	1213.49	0.0209193	0.134349	0.155709	0.876262	0.999948	NO	NA	uncharacterized protein LOC100643280
LOC100643281	941.544	923.42	881.308	983.888	830.225	897.43	909.636	0.0189089	0.112552	0.168001	0.866582	0.999948	NO	NA	membrane-bound transcription factor site-1 protease
LOC100643282	1482.51	1256.94	1461.68	1347.52	1660.45	1511.56	1453.45	-0.105185	0.134917	-0.779626	0.435611	0.999948	NO	NA	acetylcholine receptor subunit beta-like 2
LOC100643283	1537.49	1361.39	1372.63	1516.95	1216.44	1496.04	1416.82	0.0149198	0.13643	0.109359	0.912918	0.999948	NO	NA	GPI mannosyltransferase 2
LOC100643284	2037.23	3821.87	2190.48	2017.32	2314.65	2196.52	2429.68	0.301841	0.261511	1.15422	0.248411	0.999948	NO	NA	mesencephalic astrocyte-derived neurotrophic factor homolog
LOC100643286	1528.66	1821.92	1568.13	1403.01	1774.3	1513.5	1601.59	0.067724	0.143833	0.470853	0.637746	0.999948	NO	NA	glutaminyl-peptide cyclotransferase
LOC100643287	10964.7	9316.1	9776.28	9850.77	9635.16	9655.38	9866.4	0.0447601	0.0953308	0.469524	0.638695	0.999948	NO	NA	heterogeneous nuclear ribonucleoprotein A1, A2/B1 homolog
LOC100643288	330.866	443.906	306.052	346.788	381.833	342.479	358.654	0.0106314	0.19254	0.0552164	0.955966	0.999948	NO	NA	LIX1-like protein
LOC100643289	347.556	217.206	262.038	301.21	443.137	387.108	326.376	-0.451448	0.251602	-1.79429	0.0727664	0.999948	NO	NA	circadian clock-controlled protein
LOC100643290	3398	3312.68	3408.54	3191.44	3751.78	3535.39	3432.97	-0.0504604	0.0967757	-0.521416	0.602077	0.999948	NO	NA	NAD-dependent protein deacetylase sirtuin-2
LOC100643291	76.5802	318.093	3.07076	9.90824	11.3849	2.91058	70.3247	4.03564	1.17669	3.42965	0.000604363	0.430867	NO	NA	RNA-binding protein 38
LOC100643292	2024.47	2258.7	2336.85	2072.8	2602.77	2179.06	2245.77	-0.0506081	0.135016	-0.374829	0.707787	0.999948	NO	NA	galactosylgalactosylxylosylprotein 3-beta-glucuronosyltransferase I
LOC100643293	186.541	186.346	114.642	106.018	133.116	132.917	143.263	0.388308	0.27331	1.42076	0.155387	0.999948	NO	NA	centrosome-associated protein CEP250
LOC100643294	1655.31	1538.24	1638.76	1752.77	1339.92	1605.67	1588.45	0.0411147	0.136542	0.301114	0.763327	0.999948	NO	NA	histone-lysine N-methyltransferase SETD1
LOC100643295	953.325	832.028	942.723	850.127	939.696	1002.21	920.018	-0.0327996	0.123015	-0.266631	0.789753	0.999948	NO	NA	protein suppressor of forked
LOC100643296	1278.3	1700.85	1556.88	1603.15	1443.26	1459.17	1506.94	0.00926117	0.145263	0.0637546	0.949166	0.999948	NO	NA	neuropeptide-like 1
LOC100643297	1003.4	1046.86	1025.63	1176.11	1197.17	1092.44	1090.27	-0.172709	0.0903312	-1.91195	0.055882	0.999948	NO	NA	NAD kinase
LOC100643298	3062.23	3000.52	3109.66	2953.65	3202.67	3060.96	3064.95	-0.00711	0.0743799	-0.0955904	0.923846	0.999948	NO	NA	metaxin-2
LOC100643299	1116.3	1052.79	1073.74	1045.32	1099.96	970.195	1059.72	0.0577948	0.0986751	0.585708	0.558072	0.999948	NO	NA	KAT8 regulatory NSL complex subunit 2
LOC100643300	3181.02	2348.91	2321.49	2472.11	2168.39	2515.71	2501.27	0.13408	0.168803	0.794295	0.427024	0.999948	NO	NA	uncharacterized protein LOC100643300
LOC100643302	2825.61	2733.47	2680.77	3508.51	1980.1	2788.34	2752.8	-0.00630855	0.219237	-0.0287751	0.977044	0.999948	NO	NA	anaphase-promoting complex subunit 1
LOC100643303	1886.03	1992.83	2278.5	1916.25	2417.11	2139.28	2105	-0.0722321	0.141332	-0.511083	0.609293	0.999948	NO	NA	sideroflexin-2
LOC100643304	424.136	439.159	409.435	684.659	239.96	408.452	434.3	-0.0662784	0.365118	-0.181526	0.855955	0.999948	NO	NA	uncharacterized protein LOC100643304
LOC100643305	716.712	706.215	672.496	671.778	778.555	749.96	715.953	-0.0710605	0.112042	-0.634231	0.52593	0.999948	NO	NA	U3 small nucleolar ribonucleoprotein protein IMP4
LOC100643306	900.308	826.093	893.591	858.053	853.871	848.92	863.473	0.0338471	0.0919317	0.368177	0.712742	0.999948	NO	NA	la-related protein 7
LOC100643307	16166.3	32223.6	17928.1	16775.6	20735.5	17145.3	20162.4	0.278969	0.279745	0.997225	0.318655	0.999948	NO	NA	calreticulin
LOC100643308	27.4903	3.56075	6.14152	35.6697	7.00612	26.1953	17.6773	-0.877071	0.96234	-0.911394	0.362088	0.999948	NO	NA	tetratricopeptide repeat protein 37-like
LOC100643309	473.226	420.168	489.274	434.972	472.037	390.988	446.778	0.0916126	0.141819	0.645984	0.51829	0.999948	NO	NA	DTW domain-containing protein 1
LOC100643311	636.205	518.682	704.228	707.448	932.689	754.811	709.011	-0.364973	0.1852	-1.9707	0.0487585	0.999948	NO	NA	clavesin-2
LOC100643312	5439.16	5423.02	5244.86	6377.93	4721.25	5430.18	5439.4	-0.0372415	0.138583	-0.268731	0.788136	0.999948	NO	NA	tyrosine-protein phosphatase 99A
LOC100643313	2375.95	2370.27	2239.61	2307.63	2052.79	2334.29	2280.09	0.0616163	0.0958164	0.643066	0.520181	0.999948	NO	NA	WD repeat-containing protein CG11141
LOC100643314	528.207	535.299	524.076	571.705	525.459	575.325	543.345	-0.0747228	0.105601	-0.707596	0.479196	0.999948	NO	NA	folylpolyglutamate synthase, mitochondrial-like
LOC100643315	279.812	261.121	301.958	273.467	246.09	292.999	275.908	0.0549821	0.151758	0.362302	0.717127	0.999948	NO	NA	mitoguardin
LOC100643316	1538.48	1569.1	1460.66	1350.49	1507.19	1597.91	1503.97	0.0357209	0.107321	0.332843	0.739253	0.999948	NO	NA	SWI/SNF-related matrix-associated actin-dependent regulator of chromatin subfamily A-like protein 1
LOC100643317	5485.3	5544.08	6421.98	4749.02	8988.85	6020.06	6201.55	-0.179149	0.246629	-0.726391	0.467599	0.999948	NO	NA	cytochrome c oxidase subunit 6A1, mitochondrial
LOC100643318	5989.95	4836.68	5122.03	4951.15	5045.28	5093.52	5173.1	0.0800338	0.113937	0.702439	0.482405	0.999948	NO	NA	rabphilin-1
LOC100643319	5.89078	7.12149	12.283	13.8715	7.00612	8.73175	9.15079	-0.220185	0.70012	-0.314496	0.753144	0.999948	NO	NA	putative defense protein 3
LOC100643320	2799.1	3311.49	2927.46	3024.98	2092.2	2812.59	2827.97	0.188779	0.176213	1.07131	0.284031	0.999948	NO	NA	charged multivesicular body protein 1b
LOC100643321	433.954	439.159	419.67	389.394	469.41	457.932	434.92	-0.0275025	0.132816	-0.207072	0.835954	0.999948	NO	NA	HSPB1-associated protein 1
LOC100643323	498.753	509.187	514.864	500.366	414.237	507.412	490.803	0.0997236	0.134976	0.738823	0.460015	0.999948	NO	NA	chromatin assembly factor 1 subunit A
LOC100643324	19.6359	46.2897	29.684	26.7522	13.1365	12.6125	24.6851	0.862595	0.565386	1.52568	0.127091	0.999948	NO	NA	nose resistant to fluoxetine protein 6
LOC100643325	2074.54	1980.96	2356.3	1855.81	2971.47	2157.71	2232.8	-0.123658	0.20496	-0.60333	0.546289	0.999948	NO	NA	enhancer of rudimentary homolog
LOC100643326	476.172	581.589	473.921	438.935	563.992	490.918	504.254	0.0341706	0.166826	0.204827	0.837707	0.999948	NO	NA	uncharacterized protein LOC100643326
LOC100643327	34.3629	137.682	47.085	49.5412	47.2913	48.5097	60.7454	0.587611	0.564423	1.04108	0.297837	0.999948	NO	NA	solute carrier family 26 member 6
LOC100643329	987.688	1062.29	978.549	945.246	967.72	911.013	975.417	0.0999514	0.0924667	1.08095	0.279722	0.999948	NO	NA	asparagine synthetase domain-containing protein 1
LOC100643330	701.003	750.131	586.515	1099.81	283.748	637.418	676.438	0.0121214	0.436254	0.0277852	0.977833	0.999948	NO	NA	nipped-B-like protein
LOC100643331	3989.04	3874.09	3990.96	4145.61	4494.42	4296.99	4131.85	-0.126148	0.0723157	-1.7444	0.0810887	0.999948	NO	NA	tropomodulin
LOC100643332	15002.8	15177.1	15437.7	14572	16147.4	15528	15310.8	-0.0198243	0.0744748	-0.266187	0.790095	0.999948	NO	NA	V-type proton ATPase catalytic subunit A
LOC100643333	9.81797	14.243	13.3066	14.8624	14.0122	12.6125	13.1425	-0.156793	0.526348	-0.297888	0.765789	0.999948	NO	NA	unconventional myosin-IXb
LOC100643334	5153.45	5296.02	5352.33	5820.1	5553.22	5519.44	5449.09	-0.0963131	0.0658925	-1.46167	0.143832	0.999948	NO	NA	cell growth regulator with RING finger domain protein 1
LOC100643335	4487.8	4617.1	4361.5	3674.97	4961.21	4225.2	4387.96	0.0661418	0.139581	0.473859	0.6356	0.999948	NO	NA	acid phosphatase type 7
LOC100643337	1068.2	1019.56	1172.01	985.87	1322.4	1106.99	1112.5	-0.0674413	0.153194	-0.440233	0.659768	0.999948	NO	NA	syntaxin-8
LOC100643338	719.657	684.85	647.93	700.512	630.551	663.613	674.519	0.0418641	0.108873	0.384524	0.70059	0.999948	NO	NA	leucine-rich repeat extensin-like protein 5
LOC100643339	473.226	487.822	462.661	552.88	311.772	499.65	464.669	0.0622478	0.240602	0.258717	0.795854	0.999948	NO	NA	uncharacterized protein LOC100643339
LOC100643340	773.656	667.046	766.666	719.338	767.17	691.749	730.938	0.0198956	0.118359	0.168096	0.866508	0.999948	NO	NA	probable pre-mRNA-splicing factor ATP-dependent RNA helicase mog-4
LOC100643341	4133.37	3283.01	3369.65	3618.49	3170.27	3479.12	3508.98	0.0713213	0.134784	0.529153	0.596699	0.999948	NO	NA	uncharacterized protein LOC100643341
LOC100643342	53.9989	30.8598	42.9906	96.1099	26.2729	52.3905	50.4371	-0.445607	0.546401	-0.815531	0.414769	0.999948	NO	NA	zinc finger protein rotund
LOC100643343	412.355	360.822	413.529	424.073	331.039	397.78	389.933	0.0438256	0.158882	0.275838	0.782673	0.999948	NO	NA	DNA replication licensing factor Mcm6
LOC100643344	607.733	675.355	661.237	578.641	627.923	651.001	633.648	0.0648799	0.11341	0.572082	0.567266	0.999948	NO	NA	DNA mismatch repair protein Mlh1
LOC100643345	1984.21	2005.89	1893.64	2212.51	1917.05	2084.95	2016.37	-0.0787302	0.0967287	-0.813928	0.415686	0.999948	NO	NA	fibroblast growth factor receptor homolog 1
LOC100643346	1672	1455.16	1579.39	1624.95	1723.51	1627.02	1613.67	-0.0796952	0.0975762	-0.816748	0.414073	0.999948	NO	NA	PAXIP1-associated glutamate-rich protein 1
LOC100643348	8670.25	10126.8	8371.91	8041.53	8945.06	8996.61	8858.69	0.064241	0.117726	0.545683	0.585284	0.999948	NO	NA	membrane-associated progesterone receptor component 1
LOC100643350	1903.7	1876.51	1885.45	1804.29	1919.68	1790.01	1863.27	0.0389484	0.0765788	0.508605	0.611029	0.999948	NO	NA	myotubularin-related protein 6
LOC100643351	1745.64	1738.83	1923.32	1587.3	2495.05	1699.78	1864.99	-0.0967885	0.203312	-0.476059	0.634032	0.999948	NO	NA	uncharacterized protein C1orf50 homolog
LOC100643353	2.94539	7.12149	12.283	4.95412	4.37882	5.82117	6.25067	0.560285	0.866812	0.646374	0.518037	0.999948	NO	NA	IQ and ubiquitin-like domain-containing protein
[truncated: 8,987 more rows]

## Sheet: Table S6
gene_symbol	OA_rep1	OA_rep2	OA_rep3	OI_rep1	OI_rep2	OI_rep3	baseMean	log2FoldChange	lfcSE	stat	pvalue	padj	DEG	expression_with_ovary_activation	gene_name
[truncated: 9,659 more rows]

[truncated: 46 more sheets: Table S7, Table S8, Table S9, Table S10, Table S11, Table S12, Table S13, Table S14, Table S15, Table S16, Table S17, Table S18, Table S19, Table S20, Table S21, Table S22, Table S23, Table S24, Table S25, Table S26 …]
